# Supplementary material for: N-[5-(Di­phenyl­phosphorylmeth­yl)-4-(4-fluoro­phen­yl)-6-iso­propyl­pyrimi­din-2-yl]-N-methyl­methane­sulfonamide
Source: Acta Crystallogr Sect E Struct Rep Online. 2013 Oct 19;69(Pt 11):o1673. doi: 10.1107/S1600536813028286 (PMC3884331; doi:10.1107/S1600536813028286)
Supplement: Supplementary file 1 [file e-69-o1673-sup1.cif]

##############################################################################
#                                                                            #
# This CIF contains the data in a paper accepted for publication in          #
# Acta Crystallographica Section E. It conforms to the requirements of       #
# Notes for Authors for Acta Crystallographica Section E, and has been       #
# peer reviewed under the auspices of the IUCr Commission on Journals.       #
#                                                                            #
# Full details of the Crystallographic Information File format               #
# are given in the paper "The Crystallographic Information File (CIF):       #
# a New Standard Archive File for Crystallography" by S. R. Hall, F. H.      #
# Allen and I. D. Brown [Acta Cryst. (1991), A47, 655-685].                  #
#                                                                            #
# The current version of the core CIF dictionary is obtainable from          #
# ftp://ftp.iucr.org/pub/cif_core.dic.                                       #
#                                                                            #
# Software is freely available for graphical display of the structure(s)     #
# in this CIF. For information consult the CIF software page                 #
# http://www.iucr.org/resources/cif/software.                                #
#                                                                            #
# This file may be used for bona fide research purposes within the           #
# scientific community so long as proper attribution is given to the journal # 
# article from which it was obtained.                                        #
#                                                                            #
##############################################################################
data_I
_audit_creation_method     SHELXL-97
_database_code_depnum_ccdc_archive     'CCDC 966466'
_chemical_name_systematic
;\
<i>N</i>-[5-(Diphenylphosphorylmethyl)-4-(4-fluorophenyl)-6-\
isopropylpyrimidin-2-yl]-<i>N</i>-methylmethanesulfonamide
;
_chemical_name_common     ?
_chemical_formula_moiety     'C28 H29 F N3 O3 P S'
_chemical_formula_sum     'C28 H29 F N3 O3 P S'
_chemical_formula_iupac     'C28 H29 F N3 O3 P S'
_chemical_formula_weight     537.57
_chemical_melting_point     ?
_symmetry_cell_setting     monoclinic
_symmetry_space_group_name_H-M     'P 21/n'
_symmetry_space_group_name_Hall     '-P 2yn'
loop_
    _symmetry_equiv_pos_as_xyz
    'x, y, z'
    '-x+1/2, y+1/2, -z+1/2'
    '-x, -y, -z'
    'x-1/2, -y-1/2, z-1/2'
_cell_length_a     14.023(3)
_cell_length_b     6.3830(13)
_cell_length_c     30.493(6)
_cell_angle_alpha     90.00
_cell_angle_beta     102.79(3)
_cell_angle_gamma     90.00
_cell_volume     2661.7(9)
_cell_formula_units_Z     4
_cell_measurement_reflns_used     25
_cell_measurement_theta_min     9
_cell_measurement_theta_max     13
_cell_measurement_temperature     293(2)
_exptl_crystal_description     block
_exptl_crystal_colour     colorless
_exptl_crystal_size_max     0.20
_exptl_crystal_size_mid     0.10
_exptl_crystal_size_min     0.10
_exptl_crystal_density_diffrn     1.342
_exptl_crystal_density_meas     ?
_exptl_crystal_density_method     'not measured'
_exptl_crystal_F_000     1128
_exptl_absorpt_coefficient_mu     0.224
_exptl_absorpt_correction_type     psi-scan
_exptl_absorpt_process_details     '(North <i>et al.</i>, 1968)'
_exptl_absorpt_correction_T_min     0.9566
_exptl_absorpt_correction_T_max     0.9780
_exptl_special_details     ?
_diffrn_ambient_temperature     293(2)
_diffrn_radiation_type     MoK\a
_diffrn_radiation_wavelength     0.71073
_diffrn_radiation_source     'fine-focus sealed tube'
_diffrn_radiation_monochromator     graphite
_diffrn_measurement_device_type     'Enraf--Nonius CAD-4'
_diffrn_measurement_method     \w/2\q
_diffrn_detector_area_resol_mean     ?
_diffrn_reflns_number     5109
_diffrn_reflns_av_R_equivalents     0.0922
_diffrn_reflns_av_sigmaI/netI     0.1043
_diffrn_reflns_theta_min     1.37
_diffrn_reflns_theta_max     25.45
_diffrn_reflns_theta_full     25.45
_diffrn_measured_fraction_theta_max     0.993
_diffrn_measured_fraction_theta_full     0.993
_diffrn_reflns_limit_h_min     0
_diffrn_reflns_limit_h_max     16
_diffrn_reflns_limit_k_min     0
_diffrn_reflns_limit_k_max     7
_diffrn_reflns_limit_l_min     -36
_diffrn_reflns_limit_l_max     35
_diffrn_standards_number     3
_diffrn_standards_interval_count     200
_diffrn_standards_interval_time     .
_diffrn_standards_decay_%     1
_refine_special_details
;
Refinement of <i>F</i>^2^ against ALL reflections. The weighted <i>R</i>-factor
<i>wR</i> and goodness of fit <i>S</i> are based on <i>F</i>^2^, conventional
<i>R</i>-factors <i>R</i> are based on <i>F</i>, with <i>F</i> set to zero for
negative <i>F</i>^2^. The threshold expression of <i>F</i>^2^ >
\s(<i>F</i>^2^) is used only for calculating <i>R</i>-factors(gt) <i>etc</i>.
and is not relevant to the choice of reflections for refinement.
<i>R</i>-factors based on <i>F</i>^2^ are statistically about twice as large
as those based on <i>F</i>, and <i>R</i>- factors based on ALL data will be
even larger.
;
_reflns_number_total     4898
_reflns_number_gt     2568
_reflns_threshold_expression     I>2sigma(I)
_refine_ls_structure_factor_coef     Fsqd
_refine_ls_matrix_type     full
_refine_ls_R_factor_all     0.1406
_refine_ls_R_factor_gt     0.0649
_refine_ls_wR_factor_gt     0.1138
_refine_ls_wR_factor_ref     0.1357
_refine_ls_goodness_of_fit_ref     1.000
_refine_ls_restrained_S_all     1.000
_refine_ls_number_reflns     4898
_refine_ls_number_parameters     334
_refine_ls_number_restraints     0
_refine_ls_hydrogen_treatment     constr
_refine_ls_weighting_scheme     calc
_refine_ls_weighting_details
         'calc w=1/[\s^2^(Fo^2^)+(0.0378P)^2^+0.0000P] where P=(Fo^2^+2Fc^2^)/3'
_atom_sites_solution_hydrogens     geom
_atom_sites_solution_primary     direct
_atom_sites_solution_secondary     difmap
_refine_ls_shift/su_max     0.000
_refine_ls_shift/su_mean     0.000
_refine_diff_density_max     0.292
_refine_diff_density_min     -0.259
_refine_ls_extinction_method     none
_refine_ls_extinction_coef     ?
loop_
    _atom_type_symbol
    _atom_type_description
    _atom_type_scat_dispersion_real
    _atom_type_scat_dispersion_imag
    _atom_type_scat_source
    'C' 'C' 0.0033 0.0016
                         'International Tables Vol C Tables 4.2.6.8 and 6.1.1.4'
    'H' 'H' 0.0000 0.0000
                         'International Tables Vol C Tables 4.2.6.8 and 6.1.1.4'
    'N' 'N' 0.0061 0.0033
                         'International Tables Vol C Tables 4.2.6.8 and 6.1.1.4'
    'O' 'O' 0.0106 0.0060
                         'International Tables Vol C Tables 4.2.6.8 and 6.1.1.4'
    'F' 'F' 0.0171 0.0103
                         'International Tables Vol C Tables 4.2.6.8 and 6.1.1.4'
    'P' 'P' 0.1023 0.0942
                         'International Tables Vol C Tables 4.2.6.8 and 6.1.1.4'
    'S' 'S' 0.1246 0.1234
                         'International Tables Vol C Tables 4.2.6.8 and 6.1.1.4'
_computing_data_collection     'CAD-4 EXPRESS (Enraf--Nonius, 1994)'
_computing_cell_refinement     'CAD-4 EXPRESS (Enraf--Nonius, 1994)'
_computing_data_reduction     'XCAD4 (Harms & Wocadlo, 1995)'
_computing_structure_solution     'SHELXTL (Sheldrick, 2008)'
_computing_structure_refinement     'SHELXTL (Sheldrick, 2008)'
_computing_molecular_graphics     'SHELXTL (Sheldrick, 2008)'
_computing_publication_material     'SHELXTL (Sheldrick, 2008)'
loop_
    _atom_site_type_symbol
    _atom_site_label
    _atom_site_fract_x
    _atom_site_fract_y
    _atom_site_fract_z
    _atom_site_U_iso_or_equiv
    _atom_site_adp_type
    _atom_site_calc_flag
    _atom_site_refinement_flags
    _atom_site_occupancy
    _atom_site_symmetry_multiplicity
    _atom_site_disorder_assembly
    _atom_site_disorder_group
    P P 0.66722(7) 0.42516(17) 0.11070(4) 0.0362(3) Uani d . 1 1 . .
    S S 1.18096(8) 0.76834(19) 0.19108(4) 0.0487(3) Uani d . 1 1 . .
    F F 0.8413(2) -0.3088(5) -0.02311(10) 0.0980(11) Uani d . 1 1 . .
    O O1 1.1845(2) 0.6427(5) 0.22969(10) 0.0686(10) Uani d . 1 1 . .
    N N1 1.1193(2) 0.6413(5) 0.14580(11) 0.0482(9) Uani d . 1 1 . .
    C C1 1.1139(3) 0.9950(7) 0.19474(16) 0.0659(14) Uani d . 1 1 . .
    H H1B 1.1459 1.0751 0.2204 0.099 Uiso calc R 1 1 . .
    H H1C 1.0494 0.9576 0.1978 0.099 Uiso calc R 1 1 . .
    H H1D 1.1094 1.0771 0.1680 0.099 Uiso calc R 1 1 . .
    N N2 0.9853(2) 0.5871(5) 0.17771(10) 0.0398(8) Uani d . 1 1 . .
    O O2 1.2701(2) 0.8296(5) 0.17934(11) 0.0700(10) Uani d . 1 1 . .
    C C2 1.1635(4) 0.6142(9) 0.10687(15) 0.0852(18) Uani d . 1 1 . .
    H H2C 1.1191 0.5392 0.0837 0.128 Uiso calc R 1 1 . .
    H H2D 1.2233 0.5365 0.1157 0.128 Uiso calc R 1 1 . .
    H H2E 1.1771 0.7490 0.0957 0.128 Uiso calc R 1 1 . .
    O O3 0.69197(19) 0.6503(4) 0.11812(9) 0.0459(7) Uani d . 1 1 . .
    N N3 1.0068(2) 0.3895(5) 0.11488(11) 0.0397(8) Uani d . 1 1 . .
    C C3 1.0327(3) 0.5313(6) 0.14613(14) 0.0399(10) Uani d . 1 1 . .
    C C4 0.9008(3) 0.4874(6) 0.17684(13) 0.0361(10) Uani d . 1 1 . .
    C C5 0.8634(3) 0.3368(6) 0.14377(12) 0.0339(9) Uani d . 1 1 . .
    C C6 0.9213(3) 0.2883(6) 0.11349(12) 0.0341(9) Uani d . 1 1 . .
    C C7 0.8527(3) 0.5433(7) 0.21492(13) 0.0439(11) Uani d . 1 1 . .
    H H7A 0.7824 0.5165 0.2050 0.053 Uiso calc R 1 1 . .
    C C8 0.8664(4) 0.7705(7) 0.22873(16) 0.0714(15) Uani d . 1 1 . .
    H H8A 0.8392 0.8583 0.2035 0.107 Uiso calc R 1 1 . .
    H H8B 0.9350 0.8000 0.2387 0.107 Uiso calc R 1 1 . .
    H H8C 0.8340 0.7977 0.2527 0.107 Uiso calc R 1 1 . .
    C C9 0.8930(4) 0.3984(8) 0.25420(14) 0.0732(16) Uani d . 1 1 . .
    H H9A 0.8824 0.2553 0.2446 0.110 Uiso calc R 1 1 . .
    H H9B 0.8601 0.4251 0.2781 0.110 Uiso calc R 1 1 . .
    H H9C 0.9618 0.4230 0.2647 0.110 Uiso calc R 1 1 . .
    C C10 0.7621(2) 0.2477(6) 0.14028(12) 0.0378(10) Uani d . 1 1 . .
    H H10A 0.7520 0.2215 0.1703 0.045 Uiso calc R 1 1 . .
    H H10B 0.7569 0.1149 0.1245 0.045 Uiso calc R 1 1 . .
    C C11 0.5601(3) 0.3550(6) 0.13092(13) 0.0369(10) Uani d . 1 1 . .
    C C12 0.5178(3) 0.5088(7) 0.15180(14) 0.0511(12) Uani d . 1 1 . .
    H H12A 0.5440 0.6432 0.1542 0.061 Uiso calc R 1 1 . .
    C C13 0.4366(3) 0.4668(8) 0.16934(16) 0.0672(15) Uani d . 1 1 . .
    H H13A 0.4086 0.5722 0.1834 0.081 Uiso calc R 1 1 . .
    C C14 0.3980(3) 0.2691(9) 0.16577(16) 0.0622(14) Uani d . 1 1 . .
    H H14A 0.3441 0.2395 0.1778 0.075 Uiso calc R 1 1 . .
    C C15 0.4384(3) 0.1138(8) 0.14443(15) 0.0628(14) Uani d . 1 1 . .
    H H15A 0.4108 -0.0193 0.1415 0.075 Uiso calc R 1 1 . .
    C C16 0.5201(3) 0.1545(7) 0.12736(14) 0.0513(12) Uani d . 1 1 . .
    H H16A 0.5482 0.0484 0.1135 0.062 Uiso calc R 1 1 . .
    C C17 0.6458(3) 0.3547(6) 0.05202(13) 0.0346(9) Uani d . 1 1 . .
    C C18 0.6367(3) 0.1505(7) 0.03646(14) 0.0485(11) Uani d . 1 1 . .
    H H18A 0.6428 0.0402 0.0568 0.058 Uiso calc R 1 1 . .
    C C19 0.6186(3) 0.1096(7) -0.00913(15) 0.0580(13) Uani d . 1 1 . .
    H H19A 0.6121 -0.0280 -0.0194 0.070 Uiso calc R 1 1 . .
    C C20 0.6103(3) 0.2717(8) -0.03926(15) 0.0582(13) Uani d . 1 1 . .
    H H20A 0.5986 0.2443 -0.0699 0.070 Uiso calc R 1 1 . .
    C C21 0.6194(3) 0.4743(8) -0.02397(15) 0.0603(13) Uani d . 1 1 . .
    H H21A 0.6144 0.5841 -0.0444 0.072 Uiso calc R 1 1 . .
    C C22 0.6357(3) 0.5165(7) 0.02123(15) 0.0512(12) Uani d . 1 1 . .
    H H22A 0.6401 0.6546 0.0312 0.061 Uiso calc R 1 1 . .
    C C23 0.8973(3) 0.1289(6) 0.07731(14) 0.0376(10) Uani d . 1 1 . .
    C C24 0.8742(3) -0.0748(6) 0.08606(14) 0.0451(11) Uani d . 1 1 . .
    H H24A 0.8713 -0.1126 0.1152 0.054 Uiso calc R 1 1 . .
    C C25 0.8553(3) -0.2243(7) 0.05210(16) 0.0528(12) Uani d . 1 1 . .
    H H25A 0.8401 -0.3618 0.0580 0.063 Uiso calc R 1 1 . .
    C C26 0.8598(3) -0.1626(8) 0.00999(17) 0.0594(13) Uani d . 1 1 . .
    C C27 0.8826(4) 0.0346(8) -0.00001(16) 0.0632(14) Uani d . 1 1 . .
    H H27A 0.8848 0.0706 -0.0293 0.076 Uiso calc R 1 1 . .
    C C28 0.9028(3) 0.1825(7) 0.03403(16) 0.0545(12) Uani d . 1 1 . .
    H H28A 0.9200 0.3181 0.0277 0.065 Uiso calc R 1 1 . .
loop_
    _atom_site_aniso_label
    _atom_site_aniso_U_11
    _atom_site_aniso_U_22
    _atom_site_aniso_U_33
    _atom_site_aniso_U_12
    _atom_site_aniso_U_13
    _atom_site_aniso_U_23
    P 0.0343(6) 0.0324(6) 0.0427(7) -0.0038(5) 0.0105(5) -0.0012(5)
    S 0.0338(6) 0.0486(7) 0.0621(8) -0.0049(5) 0.0072(5) -0.0026(6)
    F 0.137(3) 0.075(2) 0.091(2) -0.028(2) 0.044(2) -0.0440(19)
    O1 0.063(2) 0.074(2) 0.060(2) -0.0055(18) -0.0063(16) 0.0205(19)
    N1 0.043(2) 0.052(2) 0.055(2) -0.0140(18) 0.0212(17) -0.008(2)
    C1 0.054(3) 0.050(3) 0.091(4) 0.008(3) 0.011(3) -0.011(3)
    N2 0.0345(19) 0.042(2) 0.043(2) -0.0065(17) 0.0085(16) -0.0027(17)
    O2 0.0371(17) 0.066(2) 0.113(3) -0.0235(17) 0.0294(17) -0.023(2)
    C2 0.084(4) 0.117(5) 0.068(4) -0.044(4) 0.045(3) -0.015(4)
    O3 0.0514(17) 0.0305(16) 0.0556(19) -0.0095(14) 0.0112(14) -0.0055(15)
    N3 0.0356(18) 0.037(2) 0.049(2) -0.0030(16) 0.0144(16) -0.0024(18)
    C3 0.035(2) 0.041(3) 0.045(3) -0.003(2) 0.013(2) 0.003(2)
    C4 0.030(2) 0.040(2) 0.038(2) 0.0020(19) 0.0060(18) 0.002(2)
    C5 0.030(2) 0.034(2) 0.037(2) -0.0008(19) 0.0076(17) 0.001(2)
    C6 0.034(2) 0.025(2) 0.041(2) 0.0005(18) 0.0052(18) 0.0013(19)
    C7 0.039(2) 0.053(3) 0.040(2) -0.003(2) 0.010(2) -0.005(2)
    C8 0.085(4) 0.060(3) 0.083(4) 0.004(3) 0.048(3) -0.017(3)
    C9 0.091(4) 0.088(4) 0.044(3) -0.001(3) 0.022(3) 0.007(3)
    C10 0.038(2) 0.036(2) 0.040(2) -0.002(2) 0.0104(18) 0.001(2)
    C11 0.035(2) 0.036(2) 0.039(2) 0.0038(19) 0.0073(18) 0.007(2)
    C12 0.054(3) 0.043(3) 0.060(3) 0.000(2) 0.019(2) -0.001(2)
    C13 0.056(3) 0.071(4) 0.085(4) 0.010(3) 0.037(3) -0.001(3)
    C14 0.041(3) 0.081(4) 0.071(4) -0.004(3) 0.027(2) 0.002(3)
    C15 0.049(3) 0.065(4) 0.081(4) -0.022(3) 0.028(3) -0.003(3)
    C16 0.049(3) 0.049(3) 0.062(3) -0.008(2) 0.026(2) -0.003(2)
    C17 0.030(2) 0.033(2) 0.041(2) -0.0037(18) 0.0115(18) -0.005(2)
    C18 0.057(3) 0.043(3) 0.045(3) -0.003(2) 0.013(2) 0.001(2)
    C19 0.073(3) 0.046(3) 0.050(3) 0.000(3) 0.004(2) -0.007(3)
    C20 0.076(3) 0.060(3) 0.036(3) -0.002(3) 0.007(2) -0.005(3)
    C21 0.080(4) 0.053(3) 0.044(3) -0.008(3) 0.007(3) 0.011(3)
    C22 0.060(3) 0.035(3) 0.056(3) -0.001(2) 0.010(2) 0.006(2)
    C23 0.033(2) 0.037(3) 0.045(3) 0.0035(19) 0.0113(19) -0.002(2)
    C24 0.053(3) 0.037(3) 0.048(3) 0.005(2) 0.015(2) 0.005(2)
    C25 0.056(3) 0.033(3) 0.072(3) -0.002(2) 0.019(3) -0.010(3)
    C26 0.070(3) 0.047(3) 0.069(4) -0.011(3) 0.032(3) -0.023(3)
    C27 0.088(4) 0.057(3) 0.053(3) -0.012(3) 0.031(3) -0.008(3)
    C28 0.064(3) 0.038(3) 0.068(3) -0.008(2) 0.029(3) -0.005(3)
_geom_special_details
;
All e.s.d.'s (except the e.s.d. in the dihedral angle between two l.s. planes)
are estimated using the full covariance matrix. The cell e.s.d.'s are taken
into account individually in the estimation of e.s.d.'s in distances, angles
and torsion angles; correlations between e.s.d.'s in cell parameters are only
used when they are defined by crystal symmetry. An approximate (isotropic)
treatment of cell e.s.d.'s is used for estimating e.s.d.'s involving l.s.
planes.
;
loop_
    _geom_bond_atom_site_label_1
    _geom_bond_atom_site_label_2
    _geom_bond_site_symmetry_2
    _geom_bond_distance
    _geom_bond_publ_flag
    P O3 . 1.484(3) .
    P C11 . 1.802(4) .
    P C17 . 1.805(4) .
    P C10 . 1.826(4) .
    S O1 . 1.416(3) .
    S O2 . 1.428(3) .
    S N1 . 1.668(3) .
    S C1 . 1.743(4) .
    F C26 . 1.357(5) .
    N1 C3 . 1.404(5) .
    N1 C2 . 1.467(5) .
    C1 H1B . 0.9600 ?
    C1 H1C . 0.9600 ?
    C1 H1D . 0.9600 ?
    N2 C3 . 1.334(4) .
    N2 C4 . 1.341(4) .
    C2 H2C . 0.9600 ?
    C2 H2D . 0.9600 ?
    C2 H2E . 0.9600 ?
    N3 C3 . 1.306(5) .
    N3 C6 . 1.354(4) .
    C4 C5 . 1.408(5) ?
    C4 C7 . 1.509(5) ?
    C5 C6 . 1.393(5) ?
    C5 C10 . 1.512(5) ?
    C6 C23 . 1.484(5) ?
    C7 C8 . 1.511(5) ?
    C7 C9 . 1.520(6) ?
    C7 H7A . 0.9800 ?
    C8 H8A . 0.9600 ?
    C8 H8B . 0.9600 ?
    C8 H8C . 0.9600 ?
    C9 H9A . 0.9600 ?
    C9 H9B . 0.9600 ?
    C9 H9C . 0.9600 ?
    C10 H10A . 0.9700 ?
    C10 H10B . 0.9700 ?
    C11 C12 . 1.374(5) ?
    C11 C16 . 1.391(5) ?
    C12 C13 . 1.387(5) ?
    C12 H12A . 0.9300 ?
    C13 C14 . 1.368(6) ?
    C13 H13A . 0.9300 ?
    C14 C15 . 1.375(6) ?
    C14 H14A . 0.9300 ?
    C15 C16 . 1.384(5) ?
    C15 H15A . 0.9300 ?
    C16 H16A . 0.9300 ?
    C17 C22 . 1.381(5) ?
    C17 C18 . 1.383(5) ?
    C18 C19 . 1.382(5) ?
    C18 H18A . 0.9300 ?
    C19 C20 . 1.372(6) ?
    C19 H19A . 0.9300 ?
    C20 C21 . 1.371(6) ?
    C20 H20A . 0.9300 ?
    C21 C22 . 1.373(6) ?
    C21 H21A . 0.9300 ?
    C22 H22A . 0.9300 ?
    C23 C24 . 1.380(5) ?
    C23 C28 . 1.382(5) ?
    C24 C25 . 1.390(5) ?
    C24 H24A . 0.9300 ?
    C25 C26 . 1.358(6) ?
    C25 H25A . 0.9300 ?
    C26 C27 . 1.350(6) ?
    C27 C28 . 1.385(6) ?
    C27 H27A . 0.9300 ?
    C28 H28A . 0.9300 ?
loop_
    _geom_angle_atom_site_label_1
    _geom_angle_atom_site_label_2
    _geom_angle_atom_site_label_3
    _geom_angle_site_symmetry_1
    _geom_angle_site_symmetry_3
    _geom_angle
    _geom_angle_publ_flag
    O3 P C11 . . 111.91(18) .
    O3 P C17 . . 111.99(18) .
    C11 P C17 . . 107.99(17) .
    O3 P C10 . . 113.90(17) .
    C11 P C10 . . 104.36(17) .
    C17 P C10 . . 106.17(18) .
    O1 S O2 . . 119.5(2) .
    O1 S N1 . . 109.22(19) .
    O2 S N1 . . 104.34(18) .
    O1 S C1 . . 109.7(2) .
    O2 S C1 . . 107.7(2) .
    N1 S C1 . . 105.6(2) .
    C3 N1 C2 . . 117.9(3) .
    C3 N1 S . . 121.9(3) .
    C2 N1 S . . 119.5(3) .
    S C1 H1B . . 109.5 ?
    S C1 H1C . . 109.5 ?
    H1B C1 H1C . . 109.5 ?
    S C1 H1D . . 109.5 ?
    H1B C1 H1D . . 109.5 ?
    H1C C1 H1D . . 109.5 ?
    C3 N2 C4 . . 116.0(3) .
    N1 C2 H2C . . 109.5 ?
    N1 C2 H2D . . 109.5 ?
    H2C C2 H2D . . 109.5 ?
    N1 C2 H2E . . 109.5 ?
    H2C C2 H2E . . 109.5 ?
    H2D C2 H2E . . 109.5 ?
    C3 N3 C6 . . 117.0(3) .
    N3 C3 N2 . . 127.5(4) .
    N3 C3 N1 . . 116.3(3) .
    N2 C3 N1 . . 116.2(4) .
    N2 C4 C5 . . 121.7(3) .
    N2 C4 C7 . . 114.6(3) .
    C5 C4 C7 . . 123.6(3) ?
    C6 C5 C4 . . 116.6(3) ?
    C6 C5 C10 . . 123.1(3) ?
    C4 C5 C10 . . 120.1(3) ?
    N3 C6 C5 . . 121.0(3) .
    N3 C6 C23 . . 113.8(3) .
    C5 C6 C23 . . 125.2(3) ?
    C4 C7 C8 . . 113.0(3) ?
    C4 C7 C9 . . 108.1(3) ?
    C8 C7 C9 . . 111.3(4) ?
    C4 C7 H7A . . 108.1 ?
    C8 C7 H7A . . 108.1 ?
    C9 C7 H7A . . 108.1 ?
    C7 C8 H8A . . 109.5 ?
    C7 C8 H8B . . 109.5 ?
    H8A C8 H8B . . 109.5 ?
    C7 C8 H8C . . 109.5 ?
    H8A C8 H8C . . 109.5 ?
    H8B C8 H8C . . 109.5 ?
    C7 C9 H9A . . 109.5 ?
    C7 C9 H9B . . 109.5 ?
    H9A C9 H9B . . 109.5 ?
    C7 C9 H9C . . 109.5 ?
    H9A C9 H9C . . 109.5 ?
    H9B C9 H9C . . 109.5 ?
    C5 C10 P . . 111.8(3) .
    C5 C10 H10A . . 109.3 ?
    P C10 H10A . . 109.3 ?
    C5 C10 H10B . . 109.3 ?
    P C10 H10B . . 109.3 ?
    H10A C10 H10B . . 107.9 ?
    C12 C11 C16 . . 119.0(4) ?
    C12 C11 P . . 117.3(3) .
    C16 C11 P . . 123.6(3) .
    C11 C12 C13 . . 121.1(4) ?
    C11 C12 H12A . . 119.5 ?
    C13 C12 H12A . . 119.5 ?
    C14 C13 C12 . . 119.5(4) ?
    C14 C13 H13A . . 120.3 ?
    C12 C13 H13A . . 120.3 ?
    C13 C14 C15 . . 120.3(4) ?
    C13 C14 H14A . . 119.8 ?
    C15 C14 H14A . . 119.8 ?
    C14 C15 C16 . . 120.3(4) ?
    C14 C15 H15A . . 119.8 ?
    C16 C15 H15A . . 119.8 ?
    C15 C16 C11 . . 119.7(4) ?
    C15 C16 H16A . . 120.1 ?
    C11 C16 H16A . . 120.1 ?
    C22 C17 C18 . . 118.9(4) ?
    C22 C17 P . . 117.2(3) .
    C18 C17 P . . 123.9(3) .
    C19 C18 C17 . . 120.4(4) ?
    C19 C18 H18A . . 119.8 ?
    C17 C18 H18A . . 119.8 ?
    C20 C19 C18 . . 120.1(4) ?
    C20 C19 H19A . . 120.0 ?
    C18 C19 H19A . . 120.0 ?
    C21 C20 C19 . . 119.7(4) ?
    C21 C20 H20A . . 120.1 ?
    C19 C20 H20A . . 120.1 ?
    C20 C21 C22 . . 120.6(4) ?
    C20 C21 H21A . . 119.7 ?
    C22 C21 H21A . . 119.7 ?
    C21 C22 C17 . . 120.3(4) ?
    C21 C22 H22A . . 119.8 ?
    C17 C22 H22A . . 119.8 ?
    C24 C23 C28 . . 118.9(4) ?
    C24 C23 C6 . . 121.8(4) ?
    C28 C23 C6 . . 119.3(4) ?
    C23 C24 C25 . . 121.1(4) ?
    C23 C24 H24A . . 119.4 ?
    C25 C24 H24A . . 119.4 ?
    C26 C25 C24 . . 117.6(4) ?
    C26 C25 H25A . . 121.2 ?
    C24 C25 H25A . . 121.2 ?
    C27 C26 F . . 119.3(5) .
    C27 C26 C25 . . 123.2(4) ?
    F C26 C25 . . 117.5(4) .
    C26 C27 C28 . . 119.0(4) ?
    C26 C27 H27A . . 120.5 ?
    C28 C27 H27A . . 120.5 ?
    C23 C28 C27 . . 120.1(4) ?
    C23 C28 H28A . . 119.9 ?
    C27 C28 H28A . . 119.9 ?
loop_
    _geom_torsion_atom_site_label_1
    _geom_torsion_atom_site_label_2
    _geom_torsion_atom_site_label_3
    _geom_torsion_atom_site_label_4
    _geom_torsion_site_symmetry_1
    _geom_torsion_site_symmetry_2
    _geom_torsion_site_symmetry_3
    _geom_torsion_site_symmetry_4
    _geom_torsion
    _geom_torsion_publ_flag
    O1 S N1 C3 . . . . 42.5(4) ?
    O2 S N1 C3 . . . . 171.3(3) ?
    C1 S N1 C3 . . . . -75.4(4) ?
    O1 S N1 C2 . . . . -127.5(4) ?
    O2 S N1 C2 . . . . 1.3(4) ?
    C1 S N1 C2 . . . . 114.6(4) ?
    C6 N3 C3 N2 . . . . 1.1(6) ?
    C6 N3 C3 N1 . . . . -177.2(3) ?
    C4 N2 C3 N3 . . . . -0.8(6) ?
    C4 N2 C3 N1 . . . . 177.5(3) ?
    C2 N1 C3 N3 . . . . 10.0(6) ?
    S N1 C3 N3 . . . . -160.2(3) ?
    C2 N1 C3 N2 . . . . -168.5(4) ?
    S N1 C3 N2 . . . . 21.3(5) ?
    C3 N2 C4 C5 . . . . -1.6(5) ?
    C3 N2 C4 C7 . . . . 175.9(3) ?
    N2 C4 C5 C6 . . . . 3.4(5) ?
    C7 C4 C5 C6 . . . . -173.8(4) ?
    N2 C4 C5 C10 . . . . -172.3(3) ?
    C7 C4 C5 C10 . . . . 10.5(6) ?
    C3 N3 C6 C5 . . . . 1.0(5) ?
    C3 N3 C6 C23 . . . . -179.6(3) ?
    C4 C5 C6 N3 . . . . -3.1(5) ?
    C10 C5 C6 N3 . . . . 172.5(3) ?
    C4 C5 C6 C23 . . . . 177.6(3) ?
    C10 C5 C6 C23 . . . . -6.8(6) ?
    N2 C4 C7 C8 . . . . 35.5(5) ?
    C5 C4 C7 C8 . . . . -147.1(4) ?
    N2 C4 C7 C9 . . . . -88.1(4) ?
    C5 C4 C7 C9 . . . . 89.3(5) ?
    C6 C5 C10 P . . . . -95.6(4) ?
    C4 C5 C10 P . . . . 79.9(4) ?
    O3 P C10 C5 . . . . -33.2(3) ?
    C11 P C10 C5 . . . . -155.6(3) ?
    C17 P C10 C5 . . . . 90.5(3) ?
    O3 P C11 C12 . . . . -2.7(4) ?
    C17 P C11 C12 . . . . -126.4(3) ?
    C10 P C11 C12 . . . . 120.9(3) ?
    O3 P C11 C16 . . . . 178.8(3) ?
    C17 P C11 C16 . . . . 55.1(4) ?
    C10 P C11 C16 . . . . -57.6(4) ?
    C16 C11 C12 C13 . . . . 0.2(6) ?
    P C11 C12 C13 . . . . -178.4(3) ?
    C11 C12 C13 C14 . . . . 0.0(7) ?
    C12 C13 C14 C15 . . . . -0.9(8) ?
    C13 C14 C15 C16 . . . . 1.6(8) ?
    C14 C15 C16 C11 . . . . -1.5(7) ?
    C12 C11 C16 C15 . . . . 0.5(6) ?
    P C11 C16 C15 . . . . 179.0(3) ?
    O3 P C17 C22 . . . . -12.2(4) ?
    C11 P C17 C22 . . . . 111.5(3) ?
    C10 P C17 C22 . . . . -137.1(3) ?
    O3 P C17 C18 . . . . 169.4(3) ?
    C11 P C17 C18 . . . . -66.9(4) ?
    C10 P C17 C18 . . . . 44.5(4) ?
    C22 C17 C18 C19 . . . . 0.5(6) ?
    P C17 C18 C19 . . . . 178.9(3) ?
    C17 C18 C19 C20 . . . . 0.5(7) ?
    C18 C19 C20 C21 . . . . -0.4(7) ?
    C19 C20 C21 C22 . . . . -0.7(7) ?
    C20 C21 C22 C17 . . . . 1.7(7) ?
    C18 C17 C22 C21 . . . . -1.6(6) ?
    P C17 C22 C21 . . . . 179.9(3) ?
    N3 C6 C23 C24 . . . . 127.6(4) ?
    C5 C6 C23 C24 . . . . -53.0(6) ?
    N3 C6 C23 C28 . . . . -49.2(5) ?
    C5 C6 C23 C28 . . . . 130.2(4) ?
    C28 C23 C24 C25 . . . . -0.9(6) ?
    C6 C23 C24 C25 . . . . -177.7(3) ?
    C23 C24 C25 C26 . . . . -0.4(6) ?
    C24 C25 C26 C27 . . . . 0.8(7) ?
    C24 C25 C26 F . . . . 180.0(4) ?
    F C26 C27 C28 . . . . -179.1(4) ?
    C25 C26 C27 C28 . . . . 0.1(8) ?
    C24 C23 C28 C27 . . . . 1.8(6) ?
    C6 C23 C28 C27 . . . . 178.6(4) ?
    C26 C27 C28 C23 . . . . -1.4(7) ?
loop_
    _geom_hbond_atom_site_label_D
    _geom_hbond_atom_site_label_H
    _geom_hbond_atom_site_label_A
    _geom_hbond_site_symmetry_A
    _geom_hbond_distance_DH
    _geom_hbond_distance_HA
    _geom_hbond_distance_DA
    _geom_hbond_angle_DHA
    _geom_hbond_publ_flag
    C1 H1B O1 2_755 0.96 2.56 3.363(5) 141 yes
    C2 H2C F 3_755 0.96 2.52 3.202(6) 128 yes
    C13 H13A O2 1_455 0.93 2.53 3.350(6) 148 yes
data_New_Global_Publ_Block
_journal_date_recd_electronic     2013-09-29
_journal_date_accepted     2013-10-15
_journal_name_full     'Acta Crystallographica, Section E'
_journal_year     2013
_journal_volume     69
_journal_issue     11
_journal_page_first     o1673
_journal_page_last     o1673
_journal_paper_category     QO
_journal_paper_doi     10.1107/S1600536813028286
_journal_coeditor_code     XU5743
_publ_contact_author_name     'Ya-Ming Wu'
_publ_contact_author_address
;
Department of Applied Chemistry
Nanjing College of Chemical Technology
No. 625 Geguan Road, Dachang
Nanjing 210048
People's Republic of China
;
_publ_contact_author_email     'adsony05@163.com'
_publ_contact_author_fax     '86-25-58370523'
_publ_contact_author_phone     '86-25-58370523'
_publ_section_title
;\
<i>N</i>-[5-(Diphenylphosphorylmethyl)-4-(4-fluorophenyl)-6-\
isopropylpyrimidin-2-yl]-<i>N</i>-methylmethanesulfonamide
;
loop_
    _publ_author_name
    _publ_author_address
    'Ya-Ming Wu'
;
Department of Applied Chemistry
Nanjing College of Chemical Technology
No. 625 Geguan Road, Dachang
Nanjing 210048
People's Republic of China
;
