# Supplementary material for: N-[5-(Di­phenyl­phosphorylmeth­yl)-4-(4-fluoro­phen­yl)-6-iso­propyl­pyrimi­din-2-yl]-N-methyl­methane­sulfonamide
Source: Acta Crystallogr Sect E Struct Rep Online. 2013 Oct 19;69(Pt 11):o1673. doi: 10.1107/S1600536813028286 (PMC3884331; doi:10.1107/S1600536813028286)
Supplement: Supplementary file 2 [file e-69-o1673-Isup2.hkl]

# 
# h,k,l, Fc-squared, Fo-squared, sigma(Fo-squared) and status flag 
# 
data_I
_shelx_title ' X in P2(1)/n' 
_shelx_refln_list_code          4 
_shelx_F_calc_maximum      264.23 
_exptl_crystal_F_000      1128.00 
_reflns_d_resolution_high  0.8270 
 
loop_ 
 _symmetry_equiv_pos_as_xyz 
 'x, y, z' 
 '-x+1/2, y+1/2, -z+1/2' 
 '-x, -y, -z' 
 'x-1/2, -y-1/2, z-1/2' 
 
_cell_length_a    14.0230 
_cell_length_b     6.3830 
_cell_length_c    30.4930 
_cell_angle_alpha  90.000 
_cell_angle_beta  102.790 
_cell_angle_gamma  90.000 
 
_shelx_F_squared_multiplier     1.000 
 
loop_ 
 _refln_index_h 
 _refln_index_k 
 _refln_index_l 
 _refln_F_squared_calc 
 _refln_F_squared_meas 
 _refln_F_squared_sigma 
 _refln_observed_status 
   2   0   0        1.43        0.86     49.33 o 
   4   0   0    69817.41    70718.88    313.67 o 
   6   0   0     7106.54     6782.94    153.39 o 
   8   0   0     1986.45     2150.79    105.43 o 
  10   0   0        3.16       82.99     43.12 o 
  12   0   0      289.30      376.98     54.13 o 
  14   0   0      307.38      366.38     62.08 o 
  16   0   0       74.27      143.73     54.91 o 
   1   1   0       14.45       23.37     20.91 o 
   2   1   0      336.40      329.78     23.25 o 
   3   1   0     6597.50     6845.56     92.50 o 
   4   1   0        6.90        4.25     17.63 o 
   5   1   0     1555.52     1715.47     62.83 o 
   6   1   0     1473.51     1421.78     63.28 o 
   7   1   0        1.48       19.84     26.66 o 
   8   1   0     2632.22     2866.18    100.75 o 
   9   1   0      584.80      679.53     71.23 o 
  10   1   0     1672.06     1524.58     92.95 o 
  11   1   0       29.76       28.99     51.69 o 
  12   1   0     1262.36     1299.51     86.59 o 
  13   1   0        9.21        4.87     57.24 o 
  14   1   0      122.07       68.70     52.26 o 
  15   1   0       18.97       22.28     49.57 o 
  16   1   0       94.12       11.39     48.15 o 
   0   2   0      716.37      794.62     39.31 o 
   1   2   0      974.64      873.74     41.98 o 
   2   2   0     8851.41     8831.59    118.99 o 
   3   2   0     2229.15     2295.43     73.28 o 
   4   2   0       16.41       15.21     15.81 o 
   5   2   0     2729.55     2914.97     88.09 o 
   6   2   0        3.35       35.13     24.03 o 
   7   2   0      234.65      221.76     35.41 o 
   8   2   0      723.40      784.79     61.28 o 
   9   2   0        0.27       43.31     27.62 o 
  10   2   0       39.26      108.45     40.12 o 
  11   2   0      862.74      831.99     76.48 o 
  12   2   0       71.31      166.84     48.28 o 
  13   2   0      180.34      224.45     47.51 o 
  14   2   0       11.63       21.61     42.09 o 
  15   2   0       23.42        5.36     47.11 o 
   1   3   0     1342.08     1195.24     60.99 o 
   2   3   0      737.66      701.06     46.57 o 
   3   3   0        1.21       21.57     38.21 o 
   4   3   0     1575.85     1576.78     74.31 o 
   5   3   0        0.05       16.81     26.77 o 
   6   3   0      139.28      180.15     33.78 o 
   7   3   0      529.46      494.12     55.88 o 
   8   3   0      662.83      605.94     60.35 o 
   9   3   0      331.21      355.34     47.63 o 
  10   3   0      550.71      536.68     66.46 o 
  11   3   0      175.74      224.17     48.25 o 
  12   3   0       90.44      101.69     46.97 o 
  13   3   0       56.13       26.87     55.46 o 
  14   3   0      243.15      219.25     62.26 o 
  15   3   0       49.31       60.89     44.78 o 
   0   4   0       72.64       40.02     33.57 o 
   1   4   0     1233.16     1048.81     70.49 o 
   2   4   0       70.29      102.81     28.21 o 
   3   4   0      546.71      499.27     49.80 o 
   4   4   0       44.47       34.14     28.45 o 
   5   4   0      198.35      278.52     39.25 o 
   6   4   0      193.18      258.09     41.12 o 
   7   4   0      595.92      613.48     59.26 o 
   8   4   0       30.22       35.05     39.44 o 
   9   4   0      142.73      111.87     55.00 o 
  10   4   0       45.96       34.53     42.41 o 
  11   4   0        7.38       25.90     41.79 o 
  12   4   0        0.91        5.09     41.84 o 
  13   4   0      413.31      286.45     73.35 o 
  14   4   0      134.19      132.64     52.36 o 
   1   5   0      460.96      497.74     55.46 o 
   2   5   0       86.39      133.64     39.28 o 
   3   5   0       86.41       41.85     41.85 o 
   4   5   0      235.07      215.55     48.82 o 
   5   5   0        0.21       40.39     41.66 o 
   6   5   0      382.21      410.02     57.59 o 
   7   5   0      197.73      106.92     58.10 o 
   8   5   0        1.34       41.87     41.87 o 
   9   5   0      147.87       73.36     63.30 o 
  10   5   0       23.14       32.59     41.74 o 
  11   5   0        2.81       98.93     38.26 o 
  12   5   0        2.04       44.34     52.08 o 
   0   6   0        0.24       40.85     42.15 o 
   1   6   0       20.48       58.08     42.71 o 
   2   6   0      159.78      113.99     52.65 o 
   3   6   0       23.69       15.33     45.37 o 
   4   6   0       40.96       25.63     51.87 o 
   5   6   0       33.77       83.90     47.68 o 
   6   6   0      287.00      320.87     61.68 o 
   7   6   0       45.69       65.42     46.31 o 
   8   6   0      143.54      215.84     48.21 o 
   9   6   0       16.55       22.59     47.88 o 
  10   6   0        0.05        5.62     44.93 o 
   1   7   0       18.54        0.00     48.97 o 
   2   7   0       12.12       51.03     37.85 o 
   3   7   0      430.84      528.12     70.53 o 
   4   7   0      101.21       95.60     49.45 o 
   5   7   0       14.35       96.49     45.82 o 
   6   7   0       21.57       34.06     50.30 o 
 -15   0   1      504.01      504.89     66.99 o 
 -13   0   1        3.44       33.89     37.52 o 
 -11   0   1      409.94      485.44     52.88 o 
  -9   0   1      261.34      221.68     45.38 o 
  -7   0   1     1279.30     1291.68     71.36 o 
  -5   0   1       88.76       62.99     24.03 o 
  -3   0   1     5793.63     6225.61     82.31 o 
  -1   0   1       88.98       97.68     10.48 o 
   1   0   1     2279.77     2267.18     35.71 o 
   3   0   1      809.63      866.46     38.87 o 
   5   0   1     1208.19     1349.52     55.39 o 
   7   0   1        2.02       14.71     19.21 o 
   9   0   1     3958.97     4202.61    129.50 o 
  11   0   1        0.69       68.33     33.84 o 
  13   0   1       52.57       35.82     52.79 o 
  15   0   1      566.00      570.87     76.96 o 
 -16   1   1      100.24       49.10     43.02 o 
 -15   1   1        9.26       64.12     39.11 o 
 -14   1   1       13.76       30.88     46.89 o 
 -13   1   1      698.65      608.48     71.70 o 
 -12   1   1      213.41      150.25     55.13 o 
 -11   1   1      653.11      703.79     65.60 o 
 -10   1   1      364.01      422.18     57.23 o 
  -9   1   1     1581.12     1433.68     81.08 o 
  -8   1   1        7.68       16.50     29.94 o 
  -7   1   1     3038.11     3179.30    100.72 o 
  -6   1   1    10163.99    11072.24    152.54 o 
  -5   1   1      324.22      245.65     28.82 o 
  -4   1   1     1357.21     1466.74     52.26 o 
  -3   1   1    12340.17    12779.24    123.11 o 
  -2   1   1       86.77      133.28     15.82 o 
  -1   1   1        1.75        5.51     11.62 o 
   0   1   1     8827.57     8773.60    303.21 o 
   1   1   1    25687.82    26735.81    145.16 o 
   2   1   1        6.38        0.00     13.81 o 
   3   1   1      706.63      555.18     33.08 o 
   4   1   1     3707.37     3809.40     85.04 o 
   5   1   1     1569.77     1470.02     58.25 o 
   6   1   1      601.61      638.28     43.46 o 
   7   1   1       12.69       12.36     24.10 o 
   8   1   1     1310.07     1310.23     76.16 o 
   9   1   1     2137.50     2061.38    101.24 o 
  10   1   1        0.08       58.02     58.02 o 
  11   1   1      330.05      286.55     52.78 o 
  12   1   1      268.35      245.12     59.58 o 
  13   1   1       14.70       15.15     44.84 o 
  14   1   1        0.04       32.09     46.68 o 
  15   1   1       43.74       49.72     37.00 o 
  16   1   1       17.30       55.85     37.92 o 
 -16   2   1       64.17       27.86     42.77 o 
 -15   2   1       25.80       60.07     48.27 o 
 -14   2   1      103.05       15.87     54.41 o 
 -13   2   1     1032.82     1028.81     87.80 o 
 -12   2   1       79.97       42.31     42.31 o 
 -11   2   1       43.95       55.82     36.80 o 
 -10   2   1      140.33      156.17     41.36 o 
  -9   2   1     2319.60     2401.98    103.09 o 
  -8   2   1       20.50       15.37     26.44 o 
  -7   2   1     1767.29     1575.50     76.97 o 
  -6   2   1      589.38      604.22     49.14 o 
  -5   2   1     1018.60     1056.98     54.87 o 
  -4   2   1      990.34     1092.18     52.24 o 
  -3   2   1     6622.86     6424.99    106.10 o 
  -2   2   1        4.05        1.80     15.60 o 
  -1   2   1     5040.74     4870.41     85.41 o 
   0   2   1       36.37       21.46     12.10 o 
   1   2   1       45.95       40.74     15.35 o 
   2   2   1      592.22      571.85     38.80 o 
   3   2   1     1146.99     1168.40     53.41 o 
   4   2   1       59.63       62.18     22.34 o 
   5   2   1     2766.30     2502.57     83.32 o 
   6   2   1        4.17       30.06     19.63 o 
   7   2   1      270.97      270.30     38.35 o 
   8   2   1      179.36      272.19     36.13 o 
   9   2   1       50.41       47.51     33.76 o 
  10   2   1     1591.72     1626.21     95.51 o 
  11   2   1        0.61       53.21     34.04 o 
  12   2   1      236.05      235.19     45.58 o 
  13   2   1      161.43      225.29     56.62 o 
  14   2   1      218.97      219.99     68.26 o 
  15   2   1       13.47       11.14     43.47 o 
 -15   3   1        8.28       44.81     44.29 o 
 -14   3   1        0.18        5.50     38.48 o 
 -13   3   1      103.70      148.81     51.34 o 
 -12   3   1       74.19       80.53     45.94 o 
 -11   3   1       59.12        0.00     41.47 o 
 -10   3   1        1.24       47.57     47.57 o 
  -9   3   1      492.77      498.31     57.79 o 
  -8   3   1     1331.19     1354.18     82.07 o 
  -7   3   1       29.97       13.64     32.25 o 
  -6   3   1       26.35        9.26     30.24 o 
  -5   3   1     1999.87     1985.94     83.49 o 
  -4   3   1      157.80      124.61     25.65 o 
  -3   3   1        4.75        4.87     24.94 o 
  -2   3   1     1257.74     1475.98     63.71 o 
  -1   3   1       50.99       36.33     19.99 o 
   0   3   1      221.95      174.36     18.41 o 
   1   3   1     1767.92     1823.78     73.07 o 
   2   3   1     3393.08     3711.30    101.85 o 
   3   3   1      571.88      723.01     46.52 o 
   4   3   1       31.78       12.92     25.23 o 
   5   3   1     1334.54     1447.75     73.01 o 
   6   3   1      111.49       83.97     32.96 o 
   7   3   1      105.74      168.00     35.60 o 
   8   3   1       81.08       82.54     35.01 o 
   9   3   1        3.01        4.36     28.67 o 
  10   3   1        0.25        4.32     31.50 o 
  11   3   1      630.57      550.47     65.56 o 
  12   3   1       35.22       35.42     48.40 o 
  13   3   1      350.65      314.02     62.35 o 
  14   3   1       81.69       76.63     45.01 o 
  15   3   1        4.25       16.41     41.76 o 
 -14   4   1      133.76      170.20     50.03 o 
 -13   4   1       40.88       55.99     46.65 o 
 -12   4   1       79.17       70.71     44.27 o 
 -11   4   1       36.00        0.00     51.12 o 
 -10   4   1       68.68       79.10     46.24 o 
  -9   4   1     1058.84      983.28     84.62 o 
  -8   4   1      257.91      251.69     47.35 o 
  -7   4   1      100.33       76.93     42.53 o 
  -6   4   1        5.91       15.02     27.54 o 
  -5   4   1       10.10        6.88     29.38 o 
  -4   4   1       43.96       33.66     30.55 o 
  -3   4   1      100.78       28.58     33.56 o 
  -2   4   1      303.37      339.80     38.99 o 
  -1   4   1      341.93      342.40     41.18 o 
   0   4   1      121.83      100.64     20.04 o 
   1   4   1      159.46      131.12     36.39 o 
   2   4   1      150.41      178.42     35.18 o 
   3   4   1      915.73      870.91     62.83 o 
   4   4   1      706.44      679.90     59.12 o 
   5   4   1      730.10      800.51     69.22 o 
   6   4   1        1.55       39.62     39.62 o 
   7   4   1     1417.55     1468.22     90.24 o 
   8   4   1       36.81      101.38     41.67 o 
   9   4   1       32.27       65.69     34.98 o 
  10   4   1       13.40       45.71     45.71 o 
  11   4   1       48.21       46.70     48.46 o 
  12   4   1        3.59       37.52     39.77 o 
  13   4   1       17.23       22.25     41.85 o 
 -12   5   1      165.55      170.86     52.16 o 
 -11   5   1      125.05      100.66     58.16 o 
 -10   5   1      275.42      337.80     70.81 o 
  -9   5   1        8.46       20.87     45.94 o 
  -8   5   1       25.24       90.65     37.10 o 
  -7   5   1       70.31       48.09     45.00 o 
  -6   5   1      190.40       78.35     55.35 o 
  -5   5   1      377.14      441.20     52.49 o 
  -4   5   1        2.58        4.38     31.32 o 
  -3   5   1      115.01      122.69     42.57 o 
  -2   5   1      294.04      346.86     49.29 o 
  -1   5   1       54.09        0.00     40.17 o 
   0   5   1        0.78        9.02     20.47 o 
   1   5   1      557.73      674.56     62.36 o 
   2   5   1     1307.92     1363.12     85.87 o 
   3   5   1     1826.06     1844.89    101.58 o 
   4   5   1      378.60      500.62     57.52 o 
   5   5   1      197.74      197.21     50.87 o 
   6   5   1      594.34      466.05     69.06 o 
   7   5   1      542.37      510.16     68.14 o 
   8   5   1       34.56       90.95     46.38 o 
   9   5   1      443.95      570.42     66.89 o 
  10   5   1      257.67      291.24     58.92 o 
  11   5   1       18.93       33.00     46.53 o 
  12   5   1       32.05       21.92     41.30 o 
 -10   6   1       33.41       45.67     49.35 o 
  -9   6   1       13.13       51.55     51.55 o 
  -8   6   1      172.74      155.97     52.18 o 
  -7   6   1       56.11       59.93     37.24 o 
  -6   6   1       45.79       42.68     54.54 o 
  -5   6   1      163.19      192.25     51.06 o 
  -4   6   1       21.55       10.29     46.04 o 
  -3   6   1      157.82       64.47     51.70 o 
  -2   6   1      238.42      228.33     52.83 o 
  -1   6   1        4.23       24.07     36.70 o 
   0   6   1      401.74      317.71     53.36 o 
   1   6   1       22.76       36.14     38.07 o 
   2   6   1       14.99       54.31     43.83 o 
   3   6   1       26.34       35.11     37.58 o 
   4   6   1      775.44      591.96     79.95 o 
   5   6   1      116.58       94.43     49.93 o 
   6   6   1        8.86        5.31     50.71 o 
   7   6   1       40.31       21.84     43.68 o 
   8   6   1       71.31      116.20     49.48 o 
   9   6   1      192.15      139.61     51.15 o 
  10   6   1       19.54       83.84     37.38 o 
  -6   7   1       90.44       34.36     53.92 o 
  -5   7   1       72.56       56.84     49.26 o 
  -4   7   1        3.44        0.00     49.54 o 
  -3   7   1       21.04        5.56     48.89 o 
  -2   7   1        0.74       11.13     47.31 o 
  -1   7   1        3.25        5.53     35.39 o 
   0   7   1        0.38       36.96     36.23 o 
   1   7   1       44.02       47.69     54.41 o 
   2   7   1        3.77       11.22     41.50 o 
   3   7   1      278.98      252.70     60.94 o 
   4   7   1       11.60       34.17     41.33 o 
   5   7   1        2.68        0.00     47.90 o 
   6   7   1       79.88      119.37     52.65 o 
 -16   0   2      221.52      275.04     55.43 o 
 -14   0   2      217.61      138.41     63.62 o 
 -12   0   2      405.86      517.28     60.22 o 
 -10   0   2     2734.18     2758.49    115.68 o 
  -8   0   2    20164.19    21601.96    252.92 o 
  -6   0   2     3967.39     4330.59    106.00 o 
  -4   0   2    66886.15    63169.24   1272.16 o 
  -2   0   2      891.90      990.18     50.21 o 
   0   0   2      105.33      125.78      9.76 o 
   2   0   2      320.45      412.58     35.49 o 
   4   0   2       14.33       25.28     18.50 o 
   6   0   2     3462.58     3408.05     97.63 o 
   8   0   2     1359.15     1430.18     72.16 o 
  10   0   2      263.49      266.53     48.87 o 
  12   0   2     1484.32     1557.44    101.95 o 
  14   0   2      240.08      174.71     55.42 o 
  16   0   2        6.45       17.44     41.21 o 
 -16   1   2       10.75       21.99     39.37 o 
 -15   1   2        0.01       46.01     46.01 o 
 -14   1   2      394.55      499.11     63.90 o 
 -13   1   2      131.59      138.79     49.45 o 
 -12   1   2       36.28       17.65     43.82 o 
 -11   1   2      677.88      616.70     64.63 o 
 -10   1   2        0.35       43.22     30.26 o 
  -9   1   2       20.36        3.09     32.05 o 
  -8   1   2      306.35      297.28     45.37 o 
  -7   1   2     2396.11     2392.56     83.40 o 
  -6   1   2      405.83      353.95     34.48 o 
  -5   1   2     1208.47     1103.49     52.43 o 
  -4   1   2     5679.54     5544.60     90.94 o 
  -3   1   2     6126.59     6290.19     87.54 o 
  -2   1   2     2105.68     2038.70     45.40 o 
  -1   1   2    16080.94    17084.63    118.37 o 
   0   1   2      833.16      720.71     35.81 o 
   1   1   2      895.30      875.91     32.59 o 
   2   1   2    41514.43    42370.26    206.55 o 
   3   1   2     2327.38     2400.14     58.98 o 
   4   1   2     3728.18     3818.86     79.78 o 
   5   1   2        0.91       13.23     20.44 o 
   6   1   2     3663.25     3563.71     97.91 o 
   7   1   2       66.14       25.84     25.84 o 
   8   1   2     1633.15     1805.58     83.34 o 
   9   1   2      445.56      482.05     57.67 o 
  10   1   2      907.68     1026.01     76.08 o 
  11   1   2      290.87      298.02     53.84 o 
  12   1   2      570.66      541.78     75.36 o 
  13   1   2       63.36       55.43     47.60 o 
  14   1   2       18.96       21.44     46.34 o 
  15   1   2       36.42       33.38     42.69 o 
  16   1   2       86.96      100.77     49.63 o 
 -16   2   2       69.29       39.08     54.12 o 
 -15   2   2      713.07      640.12     78.74 o 
 -14   2   2       34.53       10.81     49.52 o 
 -13   2   2       28.41       65.01     46.10 o 
 -12   2   2      121.55       18.78     49.07 o 
 -11   2   2      179.73      158.52     42.39 o 
 -10   2   2      500.30      477.85     56.86 o 
  -9   2   2      673.53      684.36     63.68 o 
  -8   2   2      120.24      139.80     33.88 o 
  -7   2   2      344.09      369.13     41.01 o 
  -6   2   2        4.60       12.16     22.50 o 
  -5   2   2      904.14      935.24     55.05 o 
  -4   2   2      252.02      239.31     30.14 o 
  -3   2   2       42.43       23.47     15.65 o 
  -2   2   2      607.35      546.58     37.88 o 
  -1   2   2     1248.48     1127.43     48.08 o 
   0   2   2        1.16       14.96     14.96 o 
   1   2   2      871.92      924.56     42.10 o 
   2   2   2     4902.65     4650.89     90.04 o 
   3   2   2     5635.94     5562.60    100.77 o 
   4   2   2      171.50      150.80     24.43 o 
   5   2   2       34.48       18.08     17.47 o 
   6   2   2      475.87      472.54     44.45 o 
   7   2   2      145.83      188.79     33.83 o 
   8   2   2      149.92      183.43     35.33 o 
   9   2   2        0.66       44.18     25.51 o 
  10   2   2      100.37      162.76     42.86 o 
  11   2   2      155.78      129.25     41.86 o 
  12   2   2      139.10      169.10     50.13 o 
  13   2   2       44.24       77.26     48.00 o 
  14   2   2      619.28      623.81     76.02 o 
  15   2   2      135.58      143.11     59.23 o 
 -15   3   2       21.86       39.32     42.94 o 
 -14   3   2       10.07       60.67     42.47 o 
 -13   3   2      154.25       79.76     54.33 o 
 -12   3   2      716.09      732.82     81.83 o 
 -11   3   2      326.46      234.95     54.31 o 
 -10   3   2      232.34      182.94     51.30 o 
  -9   3   2       38.82       72.11     31.08 o 
  -8   3   2      696.10      635.28     60.97 o 
  -7   3   2       50.72       80.09     27.32 o 
  -6   3   2     2370.11     2376.57     95.23 o 
  -5   3   2     1082.10     1153.36     64.66 o 
  -4   3   2     1404.27     1203.17     63.81 o 
  -3   3   2      106.43      146.91     26.32 o 
  -2   3   2        2.08        2.44     19.57 o 
  -1   3   2       18.05       30.53     18.92 o 
   0   3   2      560.46      580.05     52.45 o 
   1   3   2      164.84      144.90     25.71 o 
   2   3   2      171.05      190.88     27.28 o 
   3   3   2     1265.44     1224.44     61.92 o 
   4   3   2       29.01       28.54     23.68 o 
   5   3   2      413.10      438.52     43.49 o 
   6   3   2      834.70      795.78     57.38 o 
   7   3   2     1394.18     1534.59     84.32 o 
   8   3   2     1364.06     1438.01     84.47 o 
   9   3   2      320.26      210.58     53.89 o 
  10   3   2       17.18       22.70     41.09 o 
  11   3   2      232.06      240.41     57.85 o 
  12   3   2       43.64       40.98     42.15 o 
  13   3   2      264.88      266.70     57.27 o 
  14   3   2       67.38      126.12     53.52 o 
 -14   4   2        2.38       50.18     50.18 o 
 -13   4   2       19.75        0.00     43.44 o 
 -12   4   2       18.18       43.15     47.18 o 
 -11   4   2      256.56      284.88     58.28 o 
 -10   4   2        0.02        9.74     35.30 o 
  -9   4   2      980.53     1089.51     82.76 o 
  -8   4   2       74.12       47.36     41.12 o 
  -7   4   2      114.62      113.29     41.93 o 
  -6   4   2       27.92       30.09     28.21 o 
  -5   4   2     1185.37     1200.87     75.84 o 
  -4   4   2      223.02      228.59     47.60 o 
  -3   4   2     1448.91     1362.57     73.22 o 
  -2   4   2      312.18      303.70     47.59 o 
  -1   4   2      650.88      712.49     54.57 o 
   0   4   2      641.40      676.59    105.74 o 
   1   4   2      895.32      972.46     64.07 o 
   2   4   2      802.12      859.28     58.71 o 
   3   4   2      628.14      576.60     54.32 o 
   4   4   2      118.49       88.75     37.86 o 
   5   4   2      404.75      430.79     52.91 o 
   6   4   2      240.17      332.65     44.85 o 
   7   4   2      450.11      438.02     60.27 o 
   8   4   2        0.20        8.63     37.01 o 
   9   4   2      770.38      774.48     77.33 o 
  10   4   2       15.14       69.17     35.18 o 
  11   4   2      141.16       93.70     55.53 o 
  12   4   2      114.71       53.77     50.44 o 
  13   4   2       33.91       27.23     43.98 o 
 -12   5   2        6.44       52.76     52.76 o 
 -11   5   2        0.53        5.59     45.87 o 
 -10   5   2       71.61       43.53     50.50 o 
  -9   5   2       38.25       41.75     45.33 o 
  -8   5   2       16.51        4.87     32.84 o 
  -7   5   2      190.29      149.26     44.41 o 
  -6   5   2      574.23      644.41     64.75 o 
  -5   5   2      176.25      110.26     48.86 o 
  -4   5   2        1.25       35.85     35.85 o 
  -3   5   2       19.32       24.59     35.32 o 
  -2   5   2      582.49      492.98     61.30 o 
  -1   5   2        2.16        8.24     32.96 o 
   0   5   2       57.40        6.35     26.88 o 
   1   5   2       22.71       58.51     32.64 o 
   2   5   2      884.93      910.68     73.07 o 
   3   5   2        5.97       66.30     28.14 o 
   4   5   2       42.32       47.44     37.45 o 
   5   5   2      254.79      232.31     50.93 o 
   6   5   2       61.50       14.16     44.95 o 
   7   5   2      155.59      135.56     52.89 o 
   8   5   2      292.34      328.09     59.06 o 
   9   5   2      187.30      188.25     61.59 o 
  10   5   2      111.27      128.95     51.01 o 
  11   5   2      231.15      180.78     62.04 o 
  12   5   2      378.10      330.60     69.94 o 
 -10   6   2      287.08      279.88     65.64 o 
  -9   6   2       14.52       95.97     41.12 o 
  -8   6   2       15.43       11.34     45.94 o 
  -7   6   2        0.53       16.29     33.76 o 
  -6   6   2       66.41       64.10     48.66 o 
  -5   6   2      361.63      421.43     62.01 o 
  -4   6   2      158.62      223.84     57.78 o 
  -3   6   2       50.08       60.02     47.16 o 
  -2   6   2       36.35       14.76     44.28 o 
  -1   6   2      254.23      346.57     58.48 o 
   0   6   2      146.71      144.15     33.95 o 
   1   6   2       59.19       44.68     52.13 o 
   2   6   2        2.51       69.54     33.23 o 
   3   6   2      205.72      216.10     53.72 o 
   4   6   2      648.77      619.62     83.33 o 
   5   6   2       79.04       41.66     51.78 o 
   6   6   2       37.43       69.44     49.01 o 
   7   6   2       10.83       10.80     42.64 o 
   8   6   2        4.00       38.48     36.28 o 
   9   6   2       23.75       51.07     51.07 o 
  10   6   2      284.42      354.95     58.83 o 
  -6   7   2        6.74       47.61     47.61 o 
  -5   7   2       41.71      113.33     48.80 o 
  -4   7   2      189.70      225.30     56.33 o 
  -3   7   2       41.22       67.08     54.78 o 
  -2   7   2       35.55       38.82     54.02 o 
  -1   7   2        6.08       43.83     46.07 o 
   0   7   2        7.38       32.60     32.60 o 
   1   7   2       39.83       49.62     45.67 o 
   2   7   2       53.85       78.75     41.93 o 
   3   7   2       65.28       56.39     42.99 o 
   4   7   2       17.90       22.43     40.50 o 
   5   7   2       22.92       11.20     39.99 o 
   6   7   2        5.87       45.90     45.90 o 
 -15   0   3        0.01       44.09     44.09 o 
 -13   0   3       34.65       34.37     43.11 o 
 -11   0   3      116.17      103.54     43.26 o 
  -9   0   3      163.09      158.07     47.15 o 
  -7   0   3    11152.37    12158.25    175.77 o 
  -5   0   3     2576.98     2422.30     74.41 o 
  -3   0   3     8292.77     7900.84    115.61 o 
  -1   0   3    33547.74    32869.49    547.56 o 
   1   0   3     6300.89     6860.00     67.55 o 
   3   0   3     3815.40     3459.09     73.30 o 
   5   0   3      459.96      437.53     35.07 o 
   7   0   3      176.55      197.14     36.77 o 
   9   0   3     1865.09     1768.83     91.32 o 
  11   0   3      581.00      652.09     64.11 o 
  13   0   3      863.56      907.64     82.23 o 
  15   0   3      103.20        5.65     50.87 o 
 -16   1   3       12.57        5.68     46.43 o 
 -15   1   3      140.12      213.57     60.70 o 
 -14   1   3      121.91      173.23     47.51 o 
 -13   1   3      339.71      343.81     62.89 o 
 -12   1   3       12.86        4.28     42.80 o 
 -11   1   3     2338.60     2442.32    111.89 o 
 -10   1   3      221.28      254.24     40.92 o 
  -9   1   3       43.87       22.28     33.41 o 
  -8   1   3      503.37      538.35     51.07 o 
  -7   1   3     4508.77     4044.11    108.15 o 
  -6   1   3     3046.28     3116.26     92.27 o 
  -5   1   3     1326.77     1197.85     56.18 o 
  -4   1   3       88.59       56.04     16.87 o 
  -3   1   3     3161.55     3131.29     64.45 o 
  -2   1   3     6567.64     6421.30     81.16 o 
  -1   1   3     5779.09     5965.70     74.15 o 
   0   1   3    20276.02    20481.41    901.91 o 
   1   1   3    14286.33    14772.02    117.68 o 
   2   1   3    36945.20    37606.70    201.04 o 
   3   1   3     7592.16     7723.95    101.51 o 
   4   1   3      520.69      525.09     35.24 o 
   5   1   3        0.04        1.79     18.46 o 
   6   1   3       92.37      128.01     28.38 o 
   7   1   3      129.15       81.40     29.38 o 
   8   1   3      507.09      577.83     48.31 o 
   9   1   3      147.19       99.92     40.59 o 
  10   1   3       14.67       42.59     30.06 o 
  11   1   3       44.78       56.12     35.54 o 
  12   1   3       92.99       79.91     48.55 o 
  13   1   3        0.88        0.00     35.33 o 
  14   1   3       36.28       85.62     33.90 o 
  15   1   3       69.68       72.05     41.16 o 
 -16   2   3        0.03       27.75     42.37 o 
 -15   2   3       10.80       33.06     48.24 o 
 -14   2   3      136.39      137.14     39.43 o 
 -13   2   3        0.11       29.65     47.44 o 
 -12   2   3      131.53      199.23     42.51 o 
 -11   2   3      258.99      272.86     50.50 o 
 -10   2   3     1387.55     1304.23     81.16 o 
  -9   2   3     1802.71     1768.57     86.13 o 
  -8   2   3      355.74      329.08     40.13 o 
  -7   2   3       62.24      109.89     28.24 o 
  -6   2   3     2863.48     2929.27     95.79 o 
  -5   2   3     2962.23     2905.52     89.20 o 
  -4   2   3      130.08      157.13     24.77 o 
  -3   2   3       88.46       35.55     22.29 o 
  -2   2   3     1112.09     1100.80     47.55 o 
  -1   2   3        6.31       11.72     14.80 o 
   0   2   3       66.61       74.59     15.59 o 
   1   2   3     2415.89     2339.60     66.42 o 
   2   2   3      326.14      353.22     30.44 o 
   3   2   3       21.34       46.97     19.72 o 
   4   2   3      215.27      188.19     30.58 o 
   5   2   3      178.97      211.06     31.00 o 
   6   2   3     1232.20     1243.54     64.62 o 
   7   2   3      434.65      532.66     50.09 o 
   8   2   3      771.01      650.65     61.62 o 
   9   2   3      460.47      452.98     52.60 o 
  10   2   3        3.05       29.03     36.45 o 
  11   2   3      239.22      215.97     55.06 o 
  12   2   3      240.85      281.88     59.38 o 
  13   2   3        2.11       46.45     37.15 o 
  14   2   3       39.72       11.07     44.28 o 
  15   2   3        0.10       66.28     40.39 o 
 -15   3   3       64.59       67.02     45.72 o 
 -14   3   3       85.59      186.44     51.45 o 
 -13   3   3        2.52        0.00     41.12 o 
 -12   3   3      272.52      215.36     50.85 o 
 -11   3   3       23.67       75.16     39.10 o 
 -10   3   3      171.16      242.58     42.70 o 
  -9   3   3      573.06      522.33     61.00 o 
  -8   3   3      381.91      430.12     53.61 o 
  -7   3   3      149.75      196.01     40.45 o 
  -6   3   3        8.25        3.11     31.01 o 
  -5   3   3      123.66      155.71     32.75 o 
  -4   3   3     2548.87     2671.36     94.22 o 
  -3   3   3     2218.10     2110.47     81.68 o 
  -2   3   3       38.11       42.91     11.65 o 
  -1   3   3       57.99       50.71     20.41 o 
   0   3   3        0.24        1.00     14.32 o 
   1   3   3     5447.44     5771.44    125.29 o 
   2   3   3       47.25       71.17     22.75 o 
   3   3   3     4043.95     3996.95    111.53 o 
   4   3   3     2425.17     2513.02     89.13 o 
   5   3   3        5.89       24.81     24.81 o 
   6   3   3       47.44      119.74     31.15 o 
   7   3   3      325.36      295.13     50.42 o 
   8   3   3       47.14       30.21     33.91 o 
   9   3   3      733.51      636.96     73.16 o 
  10   3   3        3.97       31.67     37.13 o 
  11   3   3       62.82        0.00     42.44 o 
  12   3   3      107.94        5.23     51.64 o 
  13   3   3        0.01       21.11     47.78 o 
  14   3   3        9.42       27.23     41.88 o 
 -14   4   3        6.54       45.13     39.95 o 
 -13   4   3        6.25       28.09     33.04 o 
 -12   4   3       66.29       48.40     48.40 o 
 -11   4   3       41.16      123.81     39.88 o 
 -10   4   3       44.30      102.91     37.14 o 
  -9   4   3      230.39      289.94     54.40 o 
  -8   4   3        1.44        4.36     34.94 o 
  -7   4   3      729.02      723.64     67.73 o 
  -6   4   3      404.74      390.28     55.30 o 
  -5   4   3      380.66      431.40     52.82 o 
  -4   4   3      445.09      482.96     50.31 o 
  -3   4   3      990.32     1033.62     66.02 o 
  -2   4   3       92.05       59.04     28.90 o 
  -1   4   3       81.50      113.73     29.53 o 
   0   4   3      919.06      910.98     59.58 o 
   1   4   3      945.18     1073.97     67.52 o 
   2   4   3     1358.41     1211.21     69.21 o 
   3   4   3      323.23      258.44     44.69 o 
   4   4   3       15.55       26.84     32.33 o 
   5   4   3       18.67       28.85     32.54 o 
   6   4   3      663.76      626.83     65.27 o 
   7   4   3      419.05      509.19     60.26 o 
   8   4   3        0.65        0.00     39.10 o 
   9   4   3      156.78      197.84     45.84 o 
  10   4   3        1.54        4.73     36.02 o 
  11   4   3       90.77       62.39     52.65 o 
  12   4   3      115.41      123.28     50.96 o 
  13   4   3       44.84       27.39     50.63 o 
 -12   5   3       23.64       22.40     41.08 o 
 -11   5   3       17.53       27.99     40.31 o 
 -10   5   3       30.33       70.27     40.07 o 
  -9   5   3      321.23      260.81     59.08 o 
  -8   5   3        0.08       35.32     38.36 o 
  -7   5   3      394.04      437.29     58.06 o 
  -6   5   3      760.07      778.68     76.12 o 
  -5   5   3        3.86        4.39     39.59 o 
  -4   5   3       21.80       17.05     38.52 o 
  -3   5   3      678.38      686.08     63.41 o 
  -2   5   3     1190.76     1247.18     83.27 o 
  -1   5   3      105.81      100.31     45.07 o 
   0   5   3      477.63      462.98     43.69 o 
   1   5   3      132.70      115.07     43.54 o 
   2   5   3        5.76       23.52     33.18 o 
   3   5   3       38.33       20.12     37.18 o 
   4   5   3        2.65       12.86     35.52 o 
   5   5   3      180.94      163.88     56.87 o 
   6   5   3      442.92      467.91     68.66 o 
   7   5   3      339.29      300.26     60.65 o 
   8   5   3        2.24       10.02     48.34 o 
   9   5   3      109.21       78.09     53.41 o 
  10   5   3        0.50       53.73     36.55 o 
  11   5   3      151.03      191.10     54.90 o 
  12   5   3       12.14       43.65     43.15 o 
 -10   6   3       57.26       68.30     48.33 o 
  -9   6   3        1.12       39.50     41.69 o 
  -8   6   3       49.34        5.67     49.37 o 
  -7   6   3        1.96       76.31     38.44 o 
  -6   6   3       11.77       50.52     50.52 o 
  -5   6   3      123.06       94.17     45.87 o 
  -4   6   3     1111.28     1125.49     97.10 o 
  -3   6   3        8.31       60.37     44.36 o 
  -2   6   3       62.18       29.76     50.22 o 
  -1   6   3      112.44      148.52     43.50 o 
   0   6   3       30.91        5.20     34.67 o 
   1   6   3        0.34       14.38     29.95 o 
   2   6   3        0.19       52.56     34.85 o 
   3   6   3      297.98      261.47     58.83 o 
   4   6   3      192.83      222.50     46.74 o 
   5   6   3      727.32      863.62     84.84 o 
   6   6   3        4.22       36.78     42.53 o 
   7   6   3      208.63      167.04     51.57 o 
   8   6   3       83.41       27.65     49.87 o 
   9   6   3       35.68       49.83     47.75 o 
  -7   7   3       12.33       23.05     43.56 o 
  -6   7   3        0.58       48.19     48.19 o 
  -5   7   3       59.57       11.42     47.81 o 
  -4   7   3      240.92      277.06     62.06 o 
  -3   7   3      195.86      191.17     65.78 o 
  -2   7   3        8.42       33.52     53.40 o 
  -1   7   3        5.25        5.72     40.59 o 
   0   7   3       21.09       41.93     32.23 o 
   1   7   3       18.56       21.07     40.00 o 
   2   7   3       43.04       49.20     40.99 o 
   3   7   3        2.29        5.45     44.66 o 
   4   7   3      240.74      266.61     45.06 o 
   5   7   3        4.89       51.87     51.87 o 
   6   7   3        0.74       46.16     46.16 o 
 -16   0   4       79.62       55.46     44.27 o 
 -14   0   4      636.98      581.47     69.41 o 
 -12   0   4     4995.98     4720.61    167.68 o 
 -10   0   4      310.53      284.55     47.54 o 
  -8   0   4     2809.28     2721.83    106.97 o 
  -6   0   4       31.90       62.46     26.30 o 
  -4   0   4    30313.74    31173.22    227.69 o 
  -2   0   4     8552.72     9004.72     85.56 o 
   0   0   4     8167.58     8632.60    390.01 o 
   2   0   4     3137.26     3188.22     55.93 o 
   4   0   4    16172.72    15908.95    164.28 o 
   6   0   4      155.34      137.01     25.42 o 
   8   0   4      269.26      277.49     40.91 o 
  10   0   4      119.94      139.35     40.19 o 
  12   0   4      165.11      218.89     57.90 o 
  14   0   4      154.19      115.88     39.81 o 
 -16   1   4        6.45        5.20     44.22 o 
 -15   1   4       38.29      138.95     46.14 o 
 -14   1   4       19.43       15.16     42.55 o 
 -13   1   4      122.32      133.71     41.56 o 
 -12   1   4      882.54      784.28     81.13 o 
 -11   1   4     1138.22     1040.32     83.22 o 
 -10   1   4       16.61       24.91     28.65 o 
  -9   1   4      482.42      380.91     49.08 o 
  -8   1   4      286.67      253.30     38.92 o 
  -7   1   4     2452.26     2445.17     87.71 o 
  -6   1   4     8735.90     9355.62    140.04 o 
  -5   1   4      720.75      690.54     41.15 o 
  -4   1   4      924.17      988.75     45.82 o 
  -3   1   4      188.47      144.17     22.32 o 
  -2   1   4    20406.23    20602.25    148.19 o 
  -1   1   4      720.55      726.18     32.47 o 
   0   1   4     9908.29    10156.87    286.32 o 
   1   1   4     6820.08     6943.72     84.95 o 
   2   1   4     3057.12     3124.81     61.20 o 
   3   1   4     9444.26     9524.45    115.63 o 
   4   1   4       43.03       45.36     19.20 o 
   5   1   4      911.94      872.99     46.63 o 
   6   1   4        4.41        7.20     17.99 o 
   7   1   4      311.23      321.45     41.40 o 
   8   1   4     1061.28     1106.83     67.21 o 
   9   1   4     1675.18     1490.41     85.84 o 
  10   1   4      561.03      563.30     56.76 o 
  11   1   4        4.35       26.06     38.48 o 
  12   1   4        1.58       23.83     34.83 o 
  13   1   4        8.40       61.23     35.67 o 
  14   1   4      303.51      376.99     59.80 o 
  15   1   4       79.39       21.96     51.96 o 
 -16   2   4        2.45       16.74     44.14 o 
 -15   2   4      158.24      196.62     48.47 o 
 -14   2   4       56.82       63.10     38.43 o 
 -13   2   4       75.49      114.83     43.43 o 
 -12   2   4       20.89       37.16     38.39 o 
 -11   2   4      146.87      174.82     47.58 o 
 -10   2   4     1052.74      975.11     73.96 o 
  -9   2   4      125.98      163.49     39.16 o 
  -8   2   4      953.43     1120.67     66.28 o 
  -7   2   4      158.29      226.72     32.04 o 
  -6   2   4     1356.39     1538.63     69.80 o 
  -5   2   4     3510.30     3739.42     99.22 o 
  -4   2   4      711.87      728.78     44.22 o 
  -3   2   4     2493.96     2511.35     74.30 o 
  -2   2   4      746.56      591.74     41.36 o 
  -1   2   4      236.06      276.09     26.17 o 
   0   2   4      379.99      340.55     22.89 o 
   1   2   4     3447.64     3276.58     81.68 o 
   2   2   4     2786.88     2729.24     76.36 o 
   3   2   4     3993.47     4265.17     98.47 o 
   4   2   4      212.21      192.74     30.28 o 
   5   2   4      446.24      425.33     41.35 o 
   6   2   4     2860.32     3127.93    100.07 o 
   7   2   4        0.20        6.07     23.66 o 
   8   2   4       34.00       20.22     31.85 o 
   9   2   4      818.67      624.54     65.84 o 
  10   2   4     1470.71     1522.52     93.97 o 
  11   2   4     1191.64     1231.52     93.61 o 
  12   2   4      365.96      514.30     60.72 o 
  13   2   4       23.51       42.58     42.58 o 
  14   2   4       33.97       54.19     43.25 o 
  15   2   4        6.72       49.56     34.23 o 
 -15   3   4       11.59       11.48     47.97 o 
 -14   3   4      371.33      361.74     58.81 o 
 -13   3   4      303.69      342.55     61.55 o 
 -12   3   4       27.84        4.80     37.16 o 
 -11   3   4       59.57       65.52     44.69 o 
 -10   3   4      233.77      194.73     48.99 o 
  -9   3   4        5.59       28.08     36.20 o 
  -8   3   4     1927.56     1887.08     95.01 o 
  -7   3   4      112.83       93.64     36.21 o 
  -6   3   4       43.67       39.83     29.87 o 
  -5   3   4      160.49      139.51     32.86 o 
  -4   3   4      112.16       98.22     29.03 o 
  -3   3   4     1443.75     1333.45     70.18 o 
  -2   3   4     4204.09     4316.15    109.11 o 
  -1   3   4       83.25       75.82     24.01 o 
   0   3   4      220.88      253.76     24.84 o 
   1   3   4      548.18      493.16     44.77 o 
   2   3   4      297.66      290.39     35.85 o 
   3   3   4      362.88      483.64     42.11 o 
   4   3   4      391.46      357.63     40.20 o 
   5   3   4       14.49       31.72     23.34 o 
   6   3   4        4.15        6.05     25.41 o 
   7   3   4      741.14      792.41     61.56 o 
   8   3   4      498.56      522.87     59.31 o 
   9   3   4       44.85        0.00     39.66 o 
  10   3   4       20.04       18.12     34.43 o 
  11   3   4      134.54      170.05     48.58 o 
  12   3   4        7.77       51.12     51.12 o 
  13   3   4      204.07      299.39     57.69 o 
  14   3   4       51.23       92.96     35.11 o 
 -14   4   4        4.44       17.17     40.56 o 
 -13   4   4      160.01       99.89     60.70 o 
 -12   4   4       31.96       21.35     48.47 o 
 -11   4   4       42.20        5.37     48.28 o 
 -10   4   4       39.55       97.58     40.25 o 
  -9   4   4       71.48      124.48     41.49 o 
  -8   4   4      511.31      475.21     59.40 o 
  -7   4   4      156.11      206.85     42.75 o 
  -6   4   4       42.97       61.15     32.15 o 
  -5   4   4      599.20      605.75     56.15 o 
  -4   4   4       97.69      112.29     46.68 o 
  -3   4   4      372.40      315.67     43.48 o 
  -2   4   4      161.02      205.23     37.14 o 
  -1   4   4      305.72      192.85     40.36 o 
   0   4   4     1318.43     1169.65     88.89 o 
   1   4   4     1641.16     1694.21     88.53 o 
   2   4   4      330.22      357.51     43.71 o 
   3   4   4        0.93       22.04     29.20 o 
   4   4   4     1231.62     1354.13     85.92 o 
   5   4   4      560.56      575.26     56.32 o 
   6   4   4      808.50      751.77     68.12 o 
   7   4   4      966.02      859.94     72.97 o 
   8   4   4      436.05      443.83     66.51 o 
   9   4   4       27.06       61.50     41.79 o 
  10   4   4       13.76       29.80     38.56 o 
  11   4   4        1.38       51.50     51.50 o 
  12   4   4        4.63       48.15     48.15 o 
  13   4   4       31.73       70.79     38.20 o 
 -12   5   4       27.49        0.00     45.94 o 
 -11   5   4        4.95       27.47     35.31 o 
 -10   5   4       11.59        5.24     42.43 o 
  -9   5   4       19.05       31.07     47.81 o 
  -8   5   4      189.41      150.63     54.88 o 
  -7   5   4        2.65        9.90     39.61 o 
  -6   5   4       25.48       60.06     34.41 o 
  -5   5   4        1.76       38.44     38.44 o 
  -4   5   4      208.02      189.41     43.71 o 
  -3   5   4      953.46      983.33     80.68 o 
  -2   5   4      368.75      307.42     54.62 o 
  -1   5   4       41.65        8.31     39.65 o 
   0   5   4       37.90        0.21     31.41 o 
   1   5   4     1848.26     1818.87     98.95 o 
   2   5   4      705.04      638.84     68.44 o 
   3   5   4      976.86     1062.02     75.91 o 
   4   5   4     1481.34     1424.38     93.08 o 
   5   5   4     1349.89     1261.25     88.97 o 
   6   5   4     1898.30     2077.62    114.92 o 
   7   5   4       10.80       49.16     49.16 o 
   8   5   4      886.29      875.14     85.54 o 
   9   5   4       41.90       26.07     41.95 o 
  10   5   4       40.43       21.31     48.63 o 
  11   5   4        0.12       45.79     45.79 o 
 -10   6   4       59.52      141.95     50.47 o 
  -9   6   4       25.43       62.04     43.37 o 
  -8   6   4        0.01       39.19     44.87 o 
  -7   6   4       40.18       92.75     43.75 o 
  -6   6   4       30.01       48.23     46.45 o 
  -5   6   4       72.72       99.21     53.23 o 
  -4   6   4      497.82      544.80     71.00 o 
  -3   6   4        0.41       43.81     43.81 o 
  -2   6   4        4.93       69.93     38.98 o 
  -1   6   4       21.45       44.49     38.92 o 
   0   6   4      186.51      273.75     71.94 o 
   1   6   4      300.37      328.02     63.57 o 
   2   6   4      472.48      431.71     61.51 o 
   3   6   4        1.10       33.55     42.80 o 
   4   6   4        8.56       45.07     35.83 o 
   5   6   4      208.31      168.57     53.90 o 
   6   6   4      171.67      277.73     45.73 o 
   7   6   4       96.94      122.93     45.20 o 
   8   6   4        2.25       76.28     38.40 o 
   9   6   4        4.38       21.96     48.00 o 
  -7   7   4      478.99      440.44     71.26 o 
  -6   7   4       80.34       74.21     54.59 o 
  -5   7   4       43.14       39.72     46.78 o 
  -4   7   4       23.17       56.61     51.62 o 
  -3   7   4      262.73      310.76     59.11 o 
  -2   7   4        1.61       67.51     33.47 o 
  -1   7   4       53.65       44.67     45.80 o 
   0   7   4        8.50        5.54     51.58 o 
   1   7   4        1.12       28.55     39.62 o 
   2   7   4        8.22        0.00     44.86 o 
   3   7   4       60.71      123.23     38.97 o 
   4   7   4        7.09       21.92     45.42 o 
   5   7   4       60.12      110.05     38.89 o 
   6   7   4       14.97       16.40     51.16 o 
 -15   0   5      104.97      154.39     72.52 o 
 -13   0   5       16.67        5.16     43.77 o 
 -11   0   5     1628.45     1585.24     97.39 o 
  -9   0   5     6607.79     6916.97    166.39 o 
  -7   0   5     3736.77     3882.24    109.83 o 
  -5   0   5    16296.05    16245.91    226.43 o 
  -3   0   5    43228.39    42956.80    221.20 o 
  -1   0   5       13.46        4.98     10.58 o 
   1   0   5    10450.09    10531.07     98.94 o 
   3   0   5      240.69      189.07     22.17 o 
   5   0   5     2399.04     2484.58    103.86 o 
   7   0   5      352.95      318.68     37.01 o 
   9   0   5     1969.94     2023.41     97.17 o 
  11   0   5     1243.29     1294.39     90.03 o 
  13   0   5      502.49      544.87     67.73 o 
  15   0   5      131.43       86.38     58.69 o 
 -16   1   5       22.98        5.24     48.22 o 
 -15   1   5      766.55      627.27     79.46 o 
 -14   1   5       58.01       61.59     45.16 o 
 -13   1   5      204.90      129.61     53.29 o 
 -12   1   5      213.05      287.31     50.66 o 
 -11   1   5     2315.02     2247.81    112.36 o 
 -10   1   5        0.11       21.29     29.42 o 
  -9   1   5      815.45      658.02     59.94 o 
  -8   1   5        1.24        8.68     26.06 o 
  -7   1   5       61.30       51.10     21.55 o 
  -6   1   5     3005.03     3000.21     91.01 o 
  -5   1   5     1619.72     1621.49     61.88 o 
  -4   1   5       45.52       37.47     19.95 o 
  -3   1   5      426.65      408.19     27.90 o 
  -2   1   5     1305.94     1342.56     46.88 o 
  -1   1   5     4154.57     4638.20     71.07 o 
   0   1   5     2815.28     2710.71     76.20 o 
   1   1   5     1558.58     1332.81     45.71 o 
   2   1   5     1996.07     1895.52     57.08 o 
   3   1   5     9501.00     9667.72    119.63 o 
   4   1   5      257.86      267.36     31.25 o 
   5   1   5     1666.79     1621.41     65.13 o 
   6   1   5       15.71       14.32     19.08 o 
   7   1   5      758.24      809.60     55.14 o 
   8   1   5      572.45      544.71     53.43 o 
   9   1   5      632.76      514.87     61.35 o 
  10   1   5       59.86       19.88     40.38 o 
  11   1   5       56.99       17.91     45.70 o 
  12   1   5      228.23      231.45     49.81 o 
  13   1   5      341.08      314.40     69.61 o 
  14   1   5       40.90       37.78     47.93 o 
  15   1   5       42.58       22.21     42.32 o 
 -16   2   5      115.89       49.99     49.99 o 
 -15   2   5       65.24      103.95     44.86 o 
 -14   2   5       74.23       58.17     47.81 o 
 -13   2   5      835.81      767.33     82.40 o 
 -12   2   5      501.96      450.03     58.09 o 
 -11   2   5        0.18        8.67     30.99 o 
 -10   2   5       60.54      139.72     38.04 o 
  -9   2   5      133.93      174.74     40.56 o 
  -8   2   5      109.11      121.91     32.35 o 
  -7   2   5      162.49      116.90     34.03 o 
  -6   2   5       74.12       91.59     23.36 o 
  -5   2   5     4328.14     4489.23    110.57 o 
  -4   2   5        1.71       21.28     16.42 o 
  -3   2   5     1291.81     1153.83     52.89 o 
  -2   2   5     1141.73     1162.55     51.70 o 
  -1   2   5        7.60       40.10     15.42 o 
   0   2   5       79.10       76.55     14.22 o 
   1   2   5       36.08       11.61     17.71 o 
   2   2   5      356.80      287.01     34.05 o 
   3   2   5       89.89       74.44     21.93 o 
   4   2   5       88.67      104.36     24.34 o 
   5   2   5        7.50       52.24     18.78 o 
   6   2   5       98.46      131.58     27.39 o 
   7   2   5        0.05       27.13     27.13 o 
   8   2   5       99.85       68.81     37.76 o 
   9   2   5      458.33      439.26     59.95 o 
  10   2   5       42.15       42.12     35.41 o 
  11   2   5      193.27      220.34     50.11 o 
  12   2   5        5.79        4.72     44.87 o 
  13   2   5       42.53       67.80     44.44 o 
  14   2   5       21.85       58.42     58.42 o 
  15   2   5      113.04      154.07     41.79 o 
 -15   3   5        7.29       78.48     34.53 o 
 -14   3   5        4.18       27.27     42.28 o 
 -13   3   5      216.88      168.80     58.21 o 
 -12   3   5       46.28      149.64     40.86 o 
 -11   3   5       19.71       79.81     44.20 o 
 -10   3   5       91.99       69.66     39.17 o 
  -9   3   5       10.25       16.27     33.80 o 
  -8   3   5      938.99     1023.65     70.87 o 
  -7   3   5     3171.09     3226.08    114.65 o 
  -6   3   5       53.30       46.23     24.36 o 
  -5   3   5      552.41      548.26     46.05 o 
  -4   3   5       31.18       26.03     24.79 o 
  -3   3   5     1008.51     1062.90     59.40 o 
  -2   3   5     1314.78     1366.48     64.86 o 
  -1   3   5      120.23      124.49     26.53 o 
   0   3   5     3244.35     3460.56     72.54 o 
   1   3   5     3051.28     2892.36     94.40 o 
   2   3   5       63.90       95.72     24.53 o 
   3   3   5       16.73       22.26     22.26 o 
   4   3   5      528.75      543.47     48.77 o 
   5   3   5      873.66     1022.67     59.95 o 
   6   3   5       47.91       77.37     31.79 o 
   7   3   5     2294.35     2305.15    105.19 o 
   8   3   5      522.88      567.84     61.89 o 
   9   3   5      192.54      177.90     46.60 o 
  10   3   5        0.08       38.93     38.93 o 
  11   3   5      618.66      572.31     70.43 o 
  12   3   5       45.68       25.58     50.59 o 
  13   3   5      553.98      530.11     78.13 o 
  14   3   5      161.98      120.10     49.37 o 
 -14   4   5       27.12        5.74     43.26 o 
 -13   4   5       13.68       55.28     44.23 o 
 -12   4   5        8.63       86.13     41.04 o 
 -11   4   5       88.91      149.29     47.17 o 
 -10   4   5      609.40      513.96     68.45 o 
  -9   4   5      281.78      198.65     53.39 o 
  -8   4   5      302.64      338.60     47.65 o 
  -7   4   5      490.52      497.00     58.66 o 
  -6   4   5       39.82      103.73     29.09 o 
  -5   4   5        0.50       30.38     30.38 o 
  -4   4   5      151.42      154.34     39.85 o 
  -3   4   5       60.11        3.17     29.70 o 
  -2   4   5     1110.88      970.91     71.71 o 
  -1   4   5       86.70       80.92     33.01 o 
   0   4   5       26.63       62.76     39.93 o 
   1   4   5       40.16       49.41     29.91 o 
   2   4   5       35.02       31.73     26.84 o 
   3   4   5      430.55      446.67     45.80 o 
   4   4   5     1012.29     1009.20     70.81 o 
   5   4   5      159.72      156.23     41.90 o 
   6   4   5      625.85      541.75     61.93 o 
   7   4   5     1443.25     1385.78     94.43 o 
   8   4   5      110.14      142.96     47.86 o 
   9   4   5       23.06       66.14     33.66 o 
  10   4   5     1119.69      984.51     95.33 o 
  11   4   5       68.51       20.68     55.35 o 
  12   4   5      170.82      236.46     57.65 o 
  13   4   5       77.12       11.03     46.64 o 
 -12   5   5        3.03       79.15     42.25 o 
 -11   5   5      134.24       77.99     56.67 o 
 -10   5   5      295.15      172.89     64.03 o 
  -9   5   5      121.25       99.35     51.47 o 
  -8   5   5        9.71       20.17     42.16 o 
  -7   5   5        4.34       24.19     35.36 o 
  -6   5   5       22.87        9.41     44.53 o 
  -5   5   5      228.27      241.95     51.17 o 
  -4   5   5       70.59       95.16     43.14 o 
  -3   5   5       54.29       54.64     41.31 o 
  -2   5   5      549.14      583.11     71.29 o 
  -1   5   5        0.59       41.55     42.84 o 
   0   5   5        4.85       37.11     31.58 o 
   1   5   5      136.12      150.63     52.85 o 
   2   5   5      656.35      657.28     68.42 o 
   3   5   5      817.62      747.36     67.07 o 
   4   5   5        3.97       33.74     40.25 o 
   5   5   5      271.17      281.75     58.60 o 
   6   5   5      452.40      456.38     67.21 o 
   7   5   5      196.05      144.79     60.14 o 
   8   5   5        0.48        5.17     39.02 o 
   9   5   5       21.95       50.85     50.85 o 
  10   5   5       25.99        0.00     39.31 o 
  11   5   5       73.12      113.71     45.07 o 
 -10   6   5        0.87       45.24     42.62 o 
  -9   6   5      147.23      135.17     51.65 o 
  -8   6   5       21.88       50.04     46.06 o 
  -7   6   5        9.23       50.82     50.82 o 
  -6   6   5       85.50       64.41     48.90 o 
  -5   6   5      365.15      388.87     62.39 o 
  -4   6   5       57.88      113.27     48.37 o 
  -3   6   5      313.24      339.91     64.66 o 
  -2   6   5      190.06      130.08     57.95 o 
  -1   6   5        4.66       29.96     44.32 o 
   0   6   5       53.03       30.28     54.01 o 
   1   6   5       20.67       78.83     39.41 o 
   2   6   5      327.51      247.56     59.98 o 
   3   6   5       70.73       43.35     39.92 o 
   4   6   5      171.03      138.22     43.04 o 
   5   6   5      258.54      242.79     65.75 o 
   6   6   5        0.07       49.30     49.30 o 
   7   6   5      102.47      111.52     47.64 o 
   8   6   5        0.72       59.21     47.16 o 
   9   6   5      306.09      293.45     65.21 o 
  -6   7   5       15.75      108.69     50.90 o 
  -5   7   5       37.23       91.39     49.51 o 
  -4   7   5      111.14      125.27     45.46 o 
  -3   7   5       25.44       11.22     43.18 o 
  -2   7   5       58.21       78.16     48.36 o 
  -1   7   5       12.09       33.27     36.08 o 
   0   7   5      146.08      209.26     64.35 o 
   1   7   5        5.46       40.93     40.93 o 
   2   7   5       12.05       42.47     42.47 o 
   3   7   5       43.60       10.29     41.69 o 
   4   7   5        8.65        5.09     47.79 o 
   5   7   5       17.10       53.42     53.42 o 
 -16   0   6      143.50       56.84     49.68 o 
 -14   0   6      711.22      714.50     82.18 o 
 -12   0   6      622.15      576.10     68.25 o 
 -10   0   6      290.12      294.14     52.55 o 
  -8   0   6      257.41      282.86     37.13 o 
  -6   0   6     2412.93     2466.20    132.78 o 
  -4   0   6      748.66      679.86     42.42 o 
  -2   0   6      229.94      148.46     38.67 o 
   0   0   6    28044.56    27104.87    540.95 o 
   2   0   6     9281.45     9014.89    106.70 o 
   4   0   6     1402.19     1279.92     53.70 o 
   6   0   6      488.19      415.13     68.68 o 
   8   0   6     1454.53     1415.71     78.72 o 
  10   0   6      407.38      372.78     59.22 o 
  12   0   6        6.51        5.05     38.42 o 
  14   0   6       60.92       67.14     47.88 o 
 -16   1   6      206.01      215.36     61.22 o 
 -15   1   6      307.99      258.46     55.75 o 
 -14   1   6        0.90       46.02     34.22 o 
 -13   1   6        5.47       33.50     43.85 o 
 -12   1   6      165.75      248.46     55.91 o 
 -11   1   6      469.11      431.69     55.21 o 
 -10   1   6       26.87       36.49     28.94 o 
  -9   1   6      646.69      705.15     57.72 o 
  -8   1   6      562.61      534.84     50.49 o 
  -7   1   6      898.25     1044.77     59.36 o 
  -6   1   6     1007.65      910.16     53.94 o 
  -5   1   6       57.23       23.73     18.86 o 
  -4   1   6      506.92      545.98     37.00 o 
  -3   1   6       29.88       20.13     16.47 o 
  -2   1   6      576.56      510.98     29.55 o 
  -1   1   6      451.66      438.36     28.90 o 
   0   1   6    18314.62    16716.84    543.11 o 
   1   1   6      441.10      432.10     29.54 o 
   2   1   6      686.69      650.67     37.06 o 
   3   1   6       41.86       60.14     19.66 o 
   4   1   6      184.42      136.59     25.47 o 
   5   1   6      287.35      182.65     32.78 o 
   6   1   6       30.20       31.51     23.19 o 
   7   1   6      265.19      273.58     35.03 o 
   8   1   6        0.40       25.70     22.64 o 
   9   1   6      703.51      616.65     57.41 o 
  10   1   6      171.22      199.76     41.44 o 
  11   1   6      281.12      256.14     46.07 o 
  12   1   6      405.24      243.78     70.00 o 
  13   1   6        4.09       25.74     42.11 o 
  14   1   6       71.53       98.17     47.97 o 
  15   1   6       18.90      105.91     39.12 o 
 -16   2   6        5.91       33.31     49.19 o 
 -15   2   6      167.82       76.91     56.04 o 
 -14   2   6        9.38       26.60     45.09 o 
 -13   2   6      237.86      284.70     50.94 o 
 -12   2   6      411.37      512.49     61.99 o 
 -11   2   6       11.65       13.08     37.34 o 
 -10   2   6     1007.77     1178.73     80.79 o 
  -9   2   6     1303.14     1272.27     81.48 o 
  -8   2   6      147.25      199.28     32.49 o 
  -7   2   6        1.55       14.28     21.74 o 
  -6   2   6     2783.36     2811.94     93.19 o 
  -5   2   6       32.20       38.00     10.41 o 
  -4   2   6     1556.29     1426.64     62.93 o 
  -3   2   6     1666.31     1472.99     61.24 o 
  -2   2   6     2340.30     2367.56     74.78 o 
  -1   2   6     7313.64     7695.16    114.36 o 
   0   2   6      160.35      115.21     88.76 o 
   1   2   6     1677.61     1614.75     61.36 o 
   2   2   6     9163.15     9626.96    135.79 o 
   3   2   6     2274.16     2240.44     72.72 o 
   4   2   6     1948.15     1797.22     70.80 o 
   5   2   6     1647.58     1655.00     73.17 o 
   6   2   6      121.58      121.54     27.87 o 
   7   2   6      547.73      585.21     51.62 o 
   8   2   6     1439.65     1567.31     87.85 o 
   9   2   6      428.90      535.38     57.80 o 
  10   2   6      402.50      482.85     58.24 o 
  11   2   6       71.08       69.52     44.94 o 
  12   2   6        6.52       47.99     47.99 o 
  13   2   6       55.99      162.90     46.79 o 
  14   2   6      261.34      190.04     65.12 o 
  15   2   6       80.28       99.08     46.57 o 
 -15   3   6       12.54       22.56     35.69 o 
 -14   3   6       28.44       16.74     47.42 o 
 -13   3   6      103.95      121.37     51.36 o 
 -12   3   6      793.38      785.76     78.94 o 
 -11   3   6      421.38      352.18     52.33 o 
 -10   3   6       31.25       21.84     42.43 o 
  -9   3   6       36.02       20.10     35.18 o 
  -8   3   6      167.67       70.53     41.56 o 
  -7   3   6       20.72       64.17     33.35 o 
  -6   3   6      421.18      373.20     47.67 o 
  -5   3   6      790.86      840.28     58.10 o 
  -4   3   6        5.13        2.49     22.42 o 
  -3   3   6      389.39      464.09     41.11 o 
  -2   3   6     1279.69     1204.39     60.97 o 
  -1   3   6     4968.16     5194.16    123.19 o 
   0   3   6        3.00        1.81     17.67 o 
   1   3   6      274.27      283.34     35.42 o 
   2   3   6      189.67      222.22     29.23 o 
   3   3   6     2138.99     2299.67     88.63 o 
   4   3   6      228.45      230.87     37.00 o 
   5   3   6        5.05        8.86     26.00 o 
   6   3   6      305.97      294.99     42.31 o 
   7   3   6      193.87      208.88     48.62 o 
   8   3   6      140.46      157.75     42.75 o 
   9   3   6      502.63      471.22     63.03 o 
  10   3   6       75.16       23.15     42.15 o 
  11   3   6      199.23      241.20     47.07 o 
  12   3   6       20.33       30.91     39.91 o 
  13   3   6      130.86      161.14     45.51 o 
  14   3   6       17.29       22.04     52.09 o 
 -14   4   6      163.99      130.02     61.62 o 
 -13   4   6       26.30       53.17     53.17 o 
 -12   4   6      498.68      425.63     73.55 o 
 -11   4   6       71.96       31.12     49.06 o 
 -10   4   6        6.61       19.60     44.11 o 
  -9   4   6      154.33      232.20     52.30 o 
  -8   4   6      166.49      196.26     47.17 o 
  -7   4   6       56.60       86.06     35.44 o 
  -6   4   6     1063.95     1117.55     79.32 o 
  -5   4   6      398.64      343.49     51.43 o 
  -4   4   6      572.35      556.31     55.82 o 
  -3   4   6      671.19      682.83     57.11 o 
  -2   4   6       46.08       62.71     32.63 o 
  -1   4   6       15.60       26.40     30.27 o 
   0   4   6     1765.48     1281.48    896.63 o 
   1   4   6       54.22      101.19     30.68 o 
   2   4   6      325.53      351.32     45.39 o 
   3   4   6        8.96       66.49     25.16 o 
   4   4   6       59.74       52.20     36.78 o 
   5   4   6       54.78      102.74     34.45 o 
   6   4   6      242.77      290.60     48.24 o 
   7   4   6       51.75       88.10     36.31 o 
   8   4   6       26.27       31.37     34.92 o 
   9   4   6        0.45       14.60     37.96 o 
  10   4   6      810.97      877.50     78.78 o 
  11   4   6       47.66       10.48     45.24 o 
  12   4   6       43.53       37.35     52.60 o 
  13   4   6        7.97        5.43     45.86 o 
 -12   5   6       14.93       17.14     32.66 o 
 -11   5   6        2.57       22.47     37.64 o 
 -10   5   6        2.32       21.58     43.14 o 
  -9   5   6       94.79       68.36     48.57 o 
  -8   5   6       45.91        0.00     46.54 o 
  -7   5   6      554.89      554.68     72.13 o 
  -6   5   6      301.31      313.63     56.57 o 
  -5   5   6       50.71       67.71     39.24 o 
  -4   5   6      280.08      200.64     52.06 o 
  -3   5   6      517.38      429.31     60.42 o 
  -2   5   6     4526.46     4634.55    158.16 o 
  -1   5   6      828.68      878.58     74.13 o 
   0   5   6     1962.85     1836.48     73.04 o 
   1   5   6      204.22      279.51     39.74 o 
   2   5   6       42.07       62.93     39.26 o 
   3   5   6        8.45       20.85     31.59 o 
   4   5   6     2019.26     2105.01    107.50 o 
   5   5   6        1.59       13.45     36.84 o 
   6   5   6      390.07      350.14     65.73 o 
   7   5   6       28.74        9.78     36.84 o 
   8   5   6        4.11        5.10     34.50 o 
   9   5   6       25.81       10.46     39.09 o 
  10   5   6       23.21       58.83     45.05 o 
  11   5   6       66.51      151.08     45.33 o 
 -10   6   6       33.51       17.38     47.39 o 
  -9   6   6        8.05       49.50     49.50 o 
  -8   6   6      687.32      725.79     74.57 o 
  -7   6   6      110.45       98.82     48.54 o 
  -6   6   6      325.33      204.72     60.88 o 
  -5   6   6      338.36      437.92     58.75 o 
  -4   6   6      840.54      839.36     84.36 o 
  -3   6   6      531.66      289.82     71.22 o 
  -2   6   6      109.19       75.87     51.82 o 
  -1   6   6        0.31       20.12     42.13 o 
   0   6   6      448.97      422.51     44.56 o 
   1   6   6      719.91      684.50     78.85 o 
   2   6   6       41.52      119.95     34.79 o 
   3   6   6       59.68       72.92     40.45 o 
   4   6   6       51.19       24.59     46.40 o 
   5   6   6       53.71       35.35     51.38 o 
   6   6   6      347.60      418.22     67.44 o 
   7   6   6      113.89      137.11     53.68 o 
   8   6   6       14.63       21.60     47.84 o 
   9   6   6       47.55        0.00     45.77 o 
  -6   7   6        1.82       22.77     45.02 o 
  -5   7   6        5.55       50.49     50.49 o 
  -4   7   6      224.85      147.97     61.27 o 
  -3   7   6       64.21      112.50     40.10 o 
  -2   7   6        2.68       44.69     50.83 o 
  -1   7   6       87.44       61.91     40.89 o 
   0   7   6      188.04      164.36     42.28 o 
   1   7   6       13.53       77.53     36.09 o 
   2   7   6        5.91       38.39     30.81 o 
   3   7   6       70.15      174.58     37.78 o 
   4   7   6       32.25       52.81     38.37 o 
   5   7   6      206.98      101.44     55.60 o 
 -15   0   7      724.59      635.01     83.74 o 
 -13   0   7      780.36      860.83     87.13 o 
 -11   0   7     1390.37     1484.17     93.88 o 
  -9   0   7      238.52      229.25     45.16 o 
  -7   0   7      884.85      940.90     95.79 o 
  -5   0   7      614.61      519.17     36.86 o 
  -3   0   7     6306.45     6175.78     90.93 o 
  -1   0   7     3140.94     3090.87     57.64 o 
   1   0   7    49644.23    48400.27    236.89 o 
   3   0   7       93.60       79.14     19.36 o 
   5   0   7       13.19       42.61     20.41 o 
   7   0   7       13.51        3.13     43.64 o 
   9   0   7     2618.68     2581.35    111.32 o 
  11   0   7       82.31       93.07     46.53 o 
  13   0   7       36.07        0.00     51.55 o 
  15   0   7      366.98      277.35     70.69 o 
 -16   1   7      137.99       99.85     60.54 o 
 -15   1   7       49.18       80.98     44.73 o 
 -14   1   7      191.32      227.17     55.76 o 
 -13   1   7       20.12       47.76     47.76 o 
 -12   1   7      489.01      468.91     66.80 o 
 -11   1   7      461.12      520.94     58.65 o 
 -10   1   7     1020.03      944.01     71.45 o 
  -9   1   7     1805.90     1836.38     87.63 o 
  -8   1   7       13.93        8.76     28.80 o 
  -7   1   7     1755.00     1750.44     74.48 o 
  -6   1   7        0.00        6.77     17.84 o 
  -5   1   7        2.99        5.50     17.71 o 
  -4   1   7      518.46      457.41     32.88 o 
  -3   1   7       98.77      109.42     19.56 o 
  -2   1   7     2546.70     2468.12     65.89 o 
  -1   1   7      426.44      385.78     27.94 o 
   0   1   7     4062.08     6610.69   2888.94 o 
   1   1   7      192.03      221.34     24.13 o 
   2   1   7    13130.46    13391.43    143.05 o 
   3   1   7      551.27      505.50     37.32 o 
   4   1   7      867.63      948.40     48.24 o 
   5   1   7      791.77      765.15     49.21 o 
   6   1   7       62.53       15.44     27.33 o 
   7   1   7      780.15      739.53     56.65 o 
   8   1   7      469.23      510.23     49.44 o 
   9   1   7      827.86      866.15     67.05 o 
  10   1   7      169.95      224.14     46.79 o 
  11   1   7      216.72      200.96     43.98 o 
  12   1   7       91.67      108.43     41.34 o 
  13   1   7      243.63      298.98     50.41 o 
  14   1   7        0.01        0.00     42.44 o 
  15   1   7      145.46      105.85     45.73 o 
 -16   2   7        8.19       33.45     47.33 o 
 -15   2   7        0.56       46.31     46.31 o 
 -14   2   7        0.49       42.35     46.42 o 
 -13   2   7      705.10      682.15     79.40 o 
 -12   2   7        3.51       18.49     43.12 o 
 -11   2   7       12.09       47.49     38.12 o 
 -10   2   7      309.70      295.01     51.58 o 
  -9   2   7       78.23       92.54     33.99 o 
  -8   2   7      288.57      224.03     40.16 o 
  -7   2   7      417.81      406.86     44.31 o 
  -6   2   7     1425.55     1461.63     70.66 o 
  -5   2   7      149.54      202.07     30.19 o 
  -4   2   7      184.68      189.16     28.25 o 
  -3   2   7      494.90      566.94     38.17 o 
  -2   2   7      950.27      902.48     48.63 o 
  -1   2   7     2362.43     2080.60     71.60 o 
   0   2   7      207.51      167.38    123.39 o 
   1   2   7      366.87      269.36     30.75 o 
   2   2   7     8993.03     9744.59    141.67 o 
   3   2   7       14.69       20.58     19.42 o 
   4   2   7      105.86      102.07     29.17 o 
   5   2   7      789.38      671.92     48.04 o 
   6   2   7      368.55      392.90     40.83 o 
   7   2   7        2.75       22.13     27.52 o 
   8   2   7      170.71      192.43     45.24 o 
   9   2   7      995.11     1043.96     79.28 o 
  10   2   7      301.23      342.98     60.28 o 
  11   2   7      648.12      607.16     79.69 o 
  12   2   7      239.28      180.90     55.07 o 
  13   2   7        0.18       63.52     39.00 o 
  14   2   7       16.48       27.37     40.52 o 
 -15   3   7      439.35      499.20     75.22 o 
 -14   3   7      115.54      208.57     52.56 o 
 -13   3   7        9.54       10.53     45.64 o 
 -12   3   7      107.59       90.64     42.90 o 
 -11   3   7      632.10      764.02     72.26 o 
 -10   3   7      155.97      105.19     46.96 o 
  -9   3   7     1775.70     1996.72    105.96 o 
  -8   3   7      357.08      407.16     47.42 o 
  -7   3   7       56.00       48.01     31.59 o 
  -6   3   7      758.13      891.08     61.71 o 
  -5   3   7      225.96      259.69     38.89 o 
  -4   3   7       11.37        2.50     25.02 o 
  -3   3   7     2776.72     2763.74     94.61 o 
  -2   3   7       15.82       21.38     21.38 o 
  -1   3   7      400.96      310.01     37.74 o 
   0   3   7       42.35       28.42     16.19 o 
   1   3   7      126.61      185.08     30.42 o 
   2   3   7     1241.23     1296.71     69.16 o 
   3   3   7     5746.79     5725.16    135.71 o 
   4   3   7     1998.04     2079.84     88.50 o 
   5   3   7     1043.72     1034.05     69.05 o 
   6   3   7      107.31      124.05     33.83 o 
   7   3   7       84.81       36.40     30.43 o 
   8   3   7      117.42       95.68     37.67 o 
   9   3   7     1151.93     1166.70     87.55 o 
  10   3   7       28.33       32.12      9.66 o 
  11   3   7       82.72       94.33     44.29 o 
  12   3   7       64.18      104.37     44.97 o 
  13   3   7       18.76       10.55     48.54 o 
  14   3   7       52.46       76.30     46.76 o 
 -14   4   7       67.00      107.20     46.02 o 
 -13   4   7        0.82       11.10     52.15 o 
 -12   4   7      270.69      253.54     59.18 o 
 -11   4   7        8.29       25.79     42.58 o 
 -10   4   7       35.58       74.32     42.99 o 
  -9   4   7       25.61       28.09     32.47 o 
  -8   4   7        1.54       70.68     38.49 o 
  -7   4   7      400.69      381.55     51.43 o 
  -6   4   7     1945.15     1869.50     99.30 o 
  -5   4   7      116.27      140.71     37.57 o 
  -4   4   7       99.17      109.43     36.90 o 
  -3   4   7     1026.68     1040.40     68.21 o 
  -2   4   7      262.75      247.70     43.64 o 
  -1   4   7       61.53      118.61     29.97 o 
   0   4   7     3589.57     3500.29    203.52 o 
   1   4   7      358.82      327.91     48.34 o 
   2   4   7     1563.62     1569.54     87.09 o 
   3   4   7      130.35       82.38     39.38 o 
   4   4   7        4.26       14.27     30.91 o 
   5   4   7      124.12      130.73     40.81 o 
   6   4   7     3220.80     2947.41    131.23 o 
   7   4   7     1421.67     1422.26     89.67 o 
   8   4   7        0.33        0.00     38.66 o 
   9   4   7        7.13       66.99     37.54 o 
  10   4   7       29.82       45.11     45.11 o 
  11   4   7        0.02        5.44     40.81 o 
  12   4   7       42.42      118.05     40.90 o 
  13   4   7       11.34       16.46     46.96 o 
 -12   5   7       55.30       45.02     44.49 o 
 -11   5   7       90.57       72.56     52.87 o 
 -10   5   7       32.60       48.47     48.47 o 
  -9   5   7       64.66       26.43     54.67 o 
  -8   5   7      131.85      249.14     52.77 o 
  -7   5   7      234.48      230.53     58.56 o 
  -6   5   7      129.86       75.54     44.06 o 
  -5   5   7      211.51      272.97     48.77 o 
  -4   5   7      197.30      246.48     45.10 o 
  -3   5   7      455.51      460.01     60.52 o 
  -2   5   7      211.59      208.81     56.54 o 
  -1   5   7      370.94      309.72     52.91 o 
   0   5   7      383.23      436.47     97.09 o 
   1   5   7      168.85      132.88     50.90 o 
   2   5   7      105.53      185.94     38.57 o 
   3   5   7      326.72      364.42     58.33 o 
   4   5   7       26.63       73.31     34.60 o 
   5   5   7        4.22        8.70     37.11 o 
   6   5   7        4.51       27.60     42.55 o 
   7   5   7      410.60      492.54     60.22 o 
   8   5   7      217.28      210.77     59.10 o 
   9   5   7       54.84       26.03     41.76 o 
  10   5   7        4.49       37.02     38.59 o 
  11   5   7        1.99       32.15     37.09 o 
 -10   6   7       52.64       54.77     54.77 o 
  -9   6   7        0.32       11.56     40.16 o 
  -8   6   7        1.98       78.60     44.42 o 
  -7   6   7       26.87       22.23     56.16 o 
  -6   6   7      462.76      443.92     69.81 o 
  -5   6   7      343.21      206.86     68.35 o 
  -4   6   7      145.39      171.94     50.00 o 
  -3   6   7      883.80      956.89     84.54 o 
  -2   6   7       15.94       96.99     39.54 o 
  -1   6   7      338.54      410.18     60.74 o 
   0   6   7        9.42       19.75     36.44 o 
   1   6   7      830.02      693.94     86.18 o 
   2   6   7       48.17       56.59     37.11 o 
   3   6   7       74.48       79.06     39.54 o 
   4   6   7        9.32       48.31     48.31 o 
   5   6   7      781.27      764.46     74.10 o 
   6   6   7       77.07      133.71     42.25 o 
   7   6   7      184.59      147.17     56.89 o 
   8   6   7       47.63       21.20     48.45 o 
   9   6   7       73.30       27.00     48.70 o 
  -6   7   7       50.01       28.53     58.12 o 
  -5   7   7       15.93       45.96     44.88 o 
  -4   7   7      125.28      142.13     60.90 o 
  -3   7   7       27.86        0.00     43.68 o 
  -2   7   7      143.06      106.37     56.80 o 
  -1   7   7       85.55       90.84     43.14 o 
   0   7   7        0.19       83.57     31.52 o 
   1   7   7       83.96       59.24     49.86 o 
   2   7   7        0.02        0.00     45.50 o 
   3   7   7       24.52        0.00     46.99 o 
   4   7   7      201.16      158.31     50.15 o 
   5   7   7        4.94        0.00     36.81 o 
 -16   0   8      356.42      228.42     63.06 o 
 -14   0   8        2.42       77.19     41.16 o 
 -12   0   8      133.09       77.15     49.16 o 
 -10   0   8      259.32      286.28     49.79 o 
  -8   0   8      868.14      882.79     83.95 o 
  -6   0   8        5.98        0.00     22.02 o 
  -4   0   8       93.14       53.83     27.23 o 
  -2   0   8      428.41      464.97     37.02 o 
   0   0   8     9442.54     9680.09    168.95 o 
   2   0   8     5561.16     5443.37     91.38 o 
   4   0   8      755.47      625.04     42.69 o 
   6   0   8     1611.44     1694.16     74.64 o 
   8   0   8      285.15      268.01     46.78 o 
  10   0   8     1518.92     1487.66     99.74 o 
  12   0   8      135.19      149.26     50.38 o 
  14   0   8      250.87      187.85     61.67 o 
 -16   1   8      238.11      267.47     60.85 o 
 -15   1   8       42.43       43.25     40.97 o 
 -14   1   8       12.51        5.37     47.69 o 
 -13   1   8       43.60       33.84     41.84 o 
 -12   1   8      844.33      675.75     70.90 o 
 -11   1   8      311.53      382.17     51.97 o 
 -10   1   8      444.27      377.40     57.18 o 
  -9   1   8      100.36      105.77     38.00 o 
  -8   1   8     1539.55     1597.33     77.34 o 
  -7   1   8      166.53      140.82     33.65 o 
  -6   1   8       11.49       51.23     20.37 o 
  -5   1   8     2646.06     2667.98     83.31 o 
  -4   1   8      897.72     1062.38     48.85 o 
  -3   1   8      663.06      593.46     37.20 o 
  -2   1   8     1622.33     1443.39     51.24 o 
  -1   1   8     1597.57     1368.87     50.67 o 
   0   1   8     5791.38     5765.08    542.13 o 
   1   1   8      416.79      513.58     36.21 o 
   2   1   8     1350.81     1389.42     59.21 o 
   3   1   8      548.86      484.36     35.31 o 
   4   1   8      994.65      924.33     52.06 o 
   5   1   8       22.59       25.29     18.81 o 
   6   1   8      342.36      274.70     38.05 o 
   7   1   8      107.05       78.31     30.71 o 
   8   1   8       87.91       91.99     39.60 o 
   9   1   8      130.84      111.00     38.63 o 
  10   1   8      999.37     1123.77     82.16 o 
  11   1   8       55.66       88.04     39.47 o 
  12   1   8      337.32      254.96     60.62 o 
  13   1   8       93.41       21.22     48.17 o 
  14   1   8        0.03       43.52     43.52 o 
  15   1   8       48.03       16.67     52.04 o 
 -16   2   8       10.03       17.03     46.45 o 
 -15   2   8      112.59      137.71     60.83 o 
 -14   2   8      189.32      249.72     58.21 o 
 -13   2   8      203.51      146.08     51.91 o 
 -12   2   8      127.48       61.22     51.95 o 
 -11   2   8      382.89      330.64     55.84 o 
 -10   2   8      482.81      509.15     54.32 o 
  -9   2   8     1565.84     1546.65     87.25 o 
  -8   2   8      426.44      419.16     47.28 o 
  -7   2   8      616.74      592.21     51.39 o 
  -6   2   8     2001.33     1954.34     82.78 o 
  -5   2   8      102.76      113.20     26.60 o 
  -4   2   8      276.80      279.32     33.92 o 
  -3   2   8     1366.45     1319.02     57.91 o 
  -2   2   8     1287.50     1157.07     56.17 o 
  -1   2   8     4101.18     3808.13     93.79 o 
   0   2   8     1028.12      503.81    383.69 o 
   1   2   8     1344.35     1229.48     59.75 o 
   2   2   8     1407.30     1461.56     65.75 o 
   3   2   8     6146.49     6314.02    132.07 o 
   4   2   8       77.46      105.20     27.03 o 
   5   2   8       67.38       58.20     25.86 o 
   6   2   8     1412.31     1463.10     73.99 o 
   7   2   8       37.08       39.41     31.05 o 
   8   2   8      294.83      274.10     46.29 o 
   9   2   8      336.45      387.24     52.39 o 
  10   2   8      304.51      273.71     52.11 o 
  11   2   8      259.21      295.53     57.81 o 
  12   2   8       17.92       30.42     48.21 o 
  13   2   8       17.98        0.00     41.27 o 
  14   2   8       94.66      152.84     49.21 o 
 -15   3   8       14.59        5.80     43.75 o 
 -14   3   8        0.64       77.32     34.17 o 
 -13   3   8       76.01       63.92     56.88 o 
 -12   3   8       13.33       10.29     41.81 o 
 -11   3   8      715.30      726.75     77.45 o 
 -10   3   8       15.18       26.38     30.79 o 
  -9   3   8        0.09       24.68     31.65 o 
  -8   3   8       32.98       26.65     32.36 o 
  -7   3   8      373.71      282.16     50.73 o 
  -6   3   8      144.40      173.81     34.13 o 
  -5   3   8      885.93     1050.13     62.33 o 
  -4   3   8      762.08      783.08     55.89 o 
  -3   3   8      240.92      247.45     35.17 o 
  -2   3   8      201.95      181.96     35.01 o 
  -1   3   8     1567.05     1572.55     73.07 o 
   0   3   8      897.05      874.75     41.35 o 
   1   3   8     1434.09     1600.83     74.87 o 
   2   3   8        3.41       10.60     26.20 o 
   3   3   8      912.05      968.25     65.36 o 
   4   3   8       53.80       20.79     29.12 o 
   5   3   8       43.17       31.93     26.60 o 
   6   3   8      719.82      652.23     62.21 o 
   7   3   8     1248.38     1226.37     81.40 o 
   8   3   8       74.12       93.30     39.82 o 
   9   3   8       51.85       92.20     33.09 o 
  10   3   8       10.78       13.99     39.05 o 
  11   3   8       26.43       64.85     42.67 o 
  12   3   8      516.57      450.42     71.79 o 
  13   3   8        1.91       10.91     46.75 o 
 -14   4   8      147.70      107.30     55.49 o 
 -13   4   8      162.38      201.08     45.55 o 
 -12   4   8       31.65      113.91     40.67 o 
 -11   4   8       19.75       36.65     46.28 o 
 -10   4   8      320.28      268.45     59.73 o 
  -9   4   8        2.50       33.18     28.80 o 
  -8   4   8     1939.58     1983.29    108.85 o 
  -7   4   8      333.39      356.50     54.74 o 
  -6   4   8       20.89       31.91     35.74 o 
  -5   4   8       88.76       63.81     31.91 o 
  -4   4   8       24.18       53.58     33.81 o 
  -3   4   8      476.92      472.81     51.76 o 
  -2   4   8       12.22       10.23     32.61 o 
  -1   4   8        0.03       36.65     27.18 o 
   0   4   8     3156.40     3159.87    115.50 o 
   1   4   8       14.05       17.63     31.33 o 
   2   4   8      158.64       81.61     35.71 o 
   3   4   8      108.91      102.94     33.71 o 
   4   4   8      680.80      706.87     65.73 o 
   5   4   8       86.04      118.19     31.32 o 
   6   4   8     1754.92     1644.92     99.38 o 
   7   4   8      682.10      687.74     70.23 o 
   8   4   8       15.00        9.29     35.97 o 
   9   4   8      193.74      202.72     51.40 o 
  10   4   8       40.65       15.03     42.31 o 
  11   4   8      138.54      115.30     54.16 o 
  12   4   8        2.26       32.07     39.20 o 
 -12   5   8       51.20       17.16     49.33 o 
 -11   5   8      181.29      134.00     56.30 o 
 -10   5   8      654.08      693.99     80.68 o 
  -9   5   8      565.33      572.77     77.62 o 
  -8   5   8        9.34       15.37     44.25 o 
  -7   5   8       41.31      118.53     43.67 o 
  -6   5   8      605.94      704.22     74.95 o 
  -5   5   8      391.44      505.41     64.61 o 
  -4   5   8     1857.65     1848.42    109.25 o 
  -3   5   8       26.35       41.44     41.44 o 
  -2   5   8      359.95      327.56     62.18 o 
  -1   5   8      229.38      175.00     56.20 o 
   0   5   8      198.55      164.76     42.49 o 
   1   5   8       44.96        9.22     35.56 o 
   2   5   8      187.64      164.03     44.04 o 
   3   5   8      701.31      783.96     72.26 o 
   4   5   8      682.83      538.87     64.64 o 
   5   5   8       85.54       72.13     34.05 o 
   6   5   8      107.29      177.11     41.57 o 
   7   5   8       56.73       14.59     45.46 o 
   8   5   8      112.70        9.90     51.13 o 
   9   5   8      263.69      218.36     55.52 o 
  10   5   8       93.98       69.18     41.52 o 
  11   5   8       15.97       26.68     41.24 o 
 -10   6   8        7.07        0.00     50.54 o 
  -9   6   8       16.92       45.67     52.81 o 
  -8   6   8       59.73       44.97     58.08 o 
  -7   6   8      711.21      731.21     87.68 o 
  -6   6   8      254.10      201.35     61.36 o 
  -5   6   8        3.94       37.40     50.67 o 
  -4   6   8       26.91       20.66     48.61 o 
  -3   6   8      211.42      252.34     58.04 o 
  -2   6   8      145.03      179.37     51.78 o 
  -1   6   8       87.85        4.96     46.48 o 
   0   6   8       44.36       11.44     31.60 o 
   1   6   8       47.41       59.38     47.24 o 
   2   6   8        6.39       10.42     47.20 o 
   3   6   8       11.97       45.00     45.00 o 
   4   6   8       54.39       34.89     49.29 o 
   5   6   8       25.15       60.41     49.62 o 
   6   6   8       16.52       51.64     44.79 o 
   7   6   8        0.03       94.37     38.46 o 
   8   6   8      228.34      153.43     48.01 o 
  -6   7   8        7.50       68.91     44.71 o 
  -5   7   8       61.98       34.39     46.22 o 
  -4   7   8      220.06      238.54     60.45 o 
  -3   7   8        2.79       39.53     34.04 o 
  -2   7   8       77.29      151.96     44.92 o 
  -1   7   8      144.97      142.31     46.69 o 
   0   7   8        7.78       14.36     28.07 o 
   1   7   8      120.81      136.23     57.97 o 
   2   7   8       22.72       34.16     46.28 o 
   3   7   8       22.34       97.37     42.02 o 
   4   7   8        2.72        3.81      1.00 o 
 -15   0   9      460.72      448.14     77.78 o 
 -13   0   9      190.55       84.18     52.53 o 
 -11   0   9       72.42       31.27     45.16 o 
  -9   0   9      517.49      389.97     73.59 o 
  -7   0   9      468.03      493.02     48.91 o 
  -5   0   9      994.98      955.48     52.46 o 
  -3   0   9      719.15      622.63     45.74 o 
  -1   0   9      942.25      852.80     39.46 o 
   1   0   9     9231.35     9429.87    117.77 o 
   3   0   9     1308.08     1298.18     67.79 o 
   5   0   9      455.68      391.00     36.80 o 
   7   0   9      351.16      424.85     43.61 o 
   9   0   9      129.27      183.35     46.47 o 
  11   0   9      837.71      837.81     80.13 o 
  13   0   9      133.07       55.34     46.41 o 
  15   0   9       56.79       35.00     42.32 o 
 -16   1   9        0.01       22.51     42.89 o 
 -15   1   9        2.94       21.72     36.00 o 
 -14   1   9        7.98       41.90     38.91 o 
 -13   1   9       33.12       24.71     41.40 o 
 -12   1   9      886.93      809.18     87.60 o 
 -11   1   9      199.05      178.88     50.93 o 
 -10   1   9      217.85      195.26     44.03 o 
  -9   1   9      776.03      644.20     63.60 o 
  -8   1   9      297.53      289.10     39.13 o 
  -7   1   9     1180.46     1202.81     67.53 o 
  -6   1   9     5822.74     5987.28    129.36 o 
  -5   1   9     1893.54     2106.30     73.67 o 
  -4   1   9      351.70      435.31     32.96 o 
  -3   1   9     1991.69     2009.07     63.68 o 
  -2   1   9     1630.56     1563.27     56.05 o 
  -1   1   9       37.05        4.10     19.93 o 
   0   1   9      310.30     1691.57   1456.49 o 
   1   1   9     1438.41     1404.51     53.76 o 
   2   1   9    11634.73    12371.20    149.92 o 
   3   1   9     5987.31     5856.78    109.32 o 
   4   1   9      129.64       86.70     27.13 o 
   5   1   9      154.65       46.11     31.33 o 
   6   1   9      327.78      312.42     37.56 o 
   7   1   9       83.97       62.68     34.35 o 
   8   1   9     1595.54     1769.54     93.10 o 
   9   1   9       10.11       39.13     39.13 o 
  10   1   9       61.46      103.76     38.45 o 
  11   1   9      736.94      774.59     74.20 o 
  12   1   9      176.73      147.28     49.49 o 
  13   1   9      173.72      171.22     54.43 o 
  14   1   9        2.09       38.59     40.73 o 
 -16   2   9       68.18       67.24     45.52 o 
 -15   2   9       31.19       49.90     34.37 o 
 -14   2   9        0.51       21.60     47.86 o 
 -13   2   9       18.02       76.29     38.14 o 
 -12   2   9      249.03      266.20     53.99 o 
 -11   2   9       60.11       74.94     44.08 o 
 -10   2   9        1.32       38.68     38.68 o 
  -9   2   9       48.68       80.63     33.01 o 
  -8   2   9        0.02        0.00     30.37 o 
  -7   2   9      178.38      188.08     35.23 o 
  -6   2   9      114.07       67.46     29.36 o 
  -5   2   9      569.39      626.05     45.30 o 
  -4   2   9      406.65      461.93     41.38 o 
  -3   2   9      335.57      429.28     35.63 o 
  -2   2   9      684.93      643.80     44.78 o 
  -1   2   9     1365.94     1417.61     61.87 o 
   0   2   9      266.51      210.19     26.82 o 
   1   2   9     6031.66     6762.98    120.91 o 
   2   2   9       62.41       48.46     26.99 o 
   3   2   9      617.23      580.91     45.70 o 
   4   2   9       52.97       30.24     28.46 o 
   5   2   9      276.02      259.41     37.23 o 
   6   2   9       57.42       79.47     25.51 o 
   7   2   9      204.58      260.74     40.57 o 
   8   2   9      193.27      217.59     37.16 o 
   9   2   9        1.71       78.52     36.56 o 
  10   2   9       33.87       40.46     37.49 o 
  11   2   9       19.40        4.68     40.93 o 
  12   2   9       32.61       10.22     40.31 o 
  13   2   9      130.46      112.34     51.56 o 
  14   2   9      158.23      103.90     53.99 o 
 -15   3   9        0.02        0.00     36.40 o 
 -14   3   9      164.54      210.44     51.06 o 
 -13   3   9      405.76      395.42     72.27 o 
 -12   3   9       54.91       96.57     33.41 o 
 -11   3   9      506.92      651.13     70.21 o 
 -10   3   9      120.33      129.84     46.01 o 
  -9   3   9      221.64      319.48     51.45 o 
  -8   3   9      488.01      441.31     56.67 o 
  -7   3   9     2498.42     2828.68    111.31 o 
  -6   3   9       64.40       88.75     32.96 o 
  -5   3   9      820.32      808.60     63.75 o 
  -4   3   9       12.74       23.28     23.91 o 
  -3   3   9      223.16      248.31     38.88 o 
  -2   3   9       99.03       60.18     29.78 o 
  -1   3   9      188.29      183.91     33.61 o 
   0   3   9     1656.28     1750.96     54.96 o 
   1   3   9     1251.53     1202.42     68.57 o 
   2   3   9       40.20       62.88     28.29 o 
   3   3   9      668.25      605.16     61.18 o 
   4   3   9     1234.87     1259.67     75.51 o 
   5   3   9        0.22       16.62     23.75 o 
   6   3   9      291.65      328.16     43.84 o 
   7   3   9       74.27      110.76     36.13 o 
   8   3   9      321.29      228.13     41.97 o 
   9   3   9      328.07      339.64     54.55 o 
  10   3   9     1078.62      979.33     88.92 o 
  11   3   9       15.95       35.43     44.42 o 
  12   3   9       15.49       47.55     45.39 o 
  13   3   9       21.16       37.80     37.80 o 
 -14   4   9      196.32      158.65     58.64 o 
 -13   4   9      253.10       95.06     61.14 o 
 -12   4   9       53.47       38.40     46.55 o 
 -11   4   9        4.41       42.14     47.56 o 
 -10   4   9     1291.60     1251.87     96.86 o 
  -9   4   9      110.57      114.20     50.82 o 
  -8   4   9      480.46      535.28     66.60 o 
  -7   4   9      223.96      195.18     53.58 o 
  -6   4   9        7.59        8.31     30.67 o 
  -5   4   9        2.39        2.40      0.74 o 
  -4   4   9      903.23      979.78     77.87 o 
  -3   4   9       91.46       88.68     35.09 o 
  -2   4   9     2375.48     2323.53    103.47 o 
  -1   4   9       76.66       80.94     30.75 o 
   0   4   9        4.08        1.46     25.16 o 
   1   4   9      890.65      841.08     67.76 o 
   2   4   9      941.38      952.89     68.66 o 
   3   4   9        1.93       18.57     29.71 o 
   4   4   9       20.44       15.03     36.08 o 
   5   4   9      276.89      266.23     47.34 o 
   6   4   9        0.03       16.41     38.10 o 
   7   4   9       19.48       21.52     35.47 o 
   8   4   9       58.50      110.95     37.37 o 
   9   4   9       16.52       83.00     37.27 o 
  10   4   9       31.73      101.63     34.06 o 
  11   4   9       44.75       47.53     35.38 o 
  12   4   9       94.25      122.97     44.99 o 
 -12   5   9        7.65       48.79     48.79 o 
 -11   5   9       14.83       61.95     45.05 o 
 -10   5   9       26.95       54.99     46.21 o 
  -9   5   9       12.70       37.33     51.17 o 
  -8   5   9       54.03      118.67     47.35 o 
  -7   5   9        8.91       14.97     48.04 o 
  -6   5   9      448.38      374.58     63.59 o 
  -5   5   9      184.63      190.42     51.87 o 
  -4   5   9       94.97      171.24     48.84 o 
  -3   5   9      189.51      158.36     44.51 o 
  -2   5   9      486.28      599.57     67.47 o 
  -1   5   9     2303.70     2154.45    108.80 o 
   0   5   9      123.57      103.21     44.26 o 
   1   5   9        8.21        9.17     34.08 o 
   2   5   9      527.97      554.48     65.39 o 
   3   5   9      508.74      550.35     58.77 o 
   4   5   9       36.79       35.97     46.00 o 
   5   5   9      306.21      356.19     48.91 o 
   6   5   9       16.27        9.61     35.61 o 
   7   5   9        8.22       29.42     36.08 o 
   8   5   9        0.17       30.37     47.72 o 
   9   5   9        6.17       15.77     45.18 o 
  10   5   9        0.97        0.00     40.76 o 
 -10   6   9       56.30       45.75     53.10 o 
  -9   6   9      636.79      485.69     79.67 o 
  -8   6   9       67.22       39.79     50.03 o 
  -7   6   9      264.37      267.11     60.65 o 
  -6   6   9       15.79       21.97     56.41 o 
  -5   6   9      187.78      240.86     60.66 o 
  -4   6   9      221.24      126.40     54.43 o 
  -3   6   9      937.71      829.55     85.76 o 
  -2   6   9      338.83      268.00     61.19 o 
  -1   6   9       21.40       61.84     35.52 o 
   0   6   9      267.05      320.13     59.48 o 
   1   6   9       43.03       10.75     48.72 o 
   2   6   9      117.37       63.86     47.29 o 
   3   6   9        2.91       20.88     32.48 o 
   4   6   9       20.81       55.90     37.07 o 
   5   6   9       69.90      162.68     43.88 o 
   6   6   9        5.34       20.80     43.17 o 
   7   6   9       37.95       83.21     39.84 o 
   8   6   9       45.36       68.44     43.19 o 
  -6   7   9      146.00       51.74     55.40 o 
  -5   7   9       34.29       28.79     52.78 o 
  -4   7   9      289.26      249.35     56.13 o 
  -3   7   9        3.99        5.44     40.82 o 
  -2   7   9       20.41       22.54     44.54 o 
  -1   7   9       56.40       17.20     44.92 o 
   0   7   9      159.45      134.48     36.56 o 
   1   7   9       48.51       70.91     54.32 o 
   2   7   9        0.07       40.69     40.69 o 
   3   7   9        0.06       16.42     43.62 o 
   4   7   9        3.74       21.32     42.63 o 
 -16   0  10        3.48        5.81     44.76 o 
 -14   0  10        0.02        0.00     43.92 o 
 -12   0  10     1697.79     1768.78    110.08 o 
 -10   0  10      385.83      434.91     66.10 o 
  -8   0  10      369.71      365.46     45.17 o 
  -6   0  10    12102.18    12763.30    174.41 o 
  -4   0  10     1148.32     1085.10     49.04 o 
  -2   0  10       26.21       40.32     17.79 o 
   0   0  10       76.25      204.84     39.69 o 
   2   0  10    16854.73    17509.36    177.76 o 
   4   0  10       59.89       43.88     24.05 o 
   6   0  10      375.69      294.52     44.88 o 
   8   0  10     1981.43     2025.34     95.94 o 
  10   0  10      125.26      113.55     41.87 o 
  12   0  10      136.34      159.13     56.30 o 
  14   0  10      401.77      385.89     72.19 o 
 -16   1  10       68.09       61.85     53.24 o 
 -15   1  10      178.91       82.56     51.02 o 
 -14   1  10        4.35        5.41     36.04 o 
 -13   1  10      812.73      852.63     84.95 o 
 -12   1  10      778.00      652.78     77.80 o 
 -11   1  10      785.65      727.76     70.28 o 
 -10   1  10     1679.92     1748.31     96.06 o 
  -9   1  10      474.99      464.51     55.52 o 
  -8   1  10       55.18       45.59     29.12 o 
  -7   1  10      344.54      369.74     38.85 o 
  -6   1  10     1110.25      974.04     60.14 o 
  -5   1  10     1994.13     2005.80     76.77 o 
  -4   1  10      220.65      266.11     28.02 o 
  -3   1  10     2112.60     1980.01     66.80 o 
  -2   1  10      176.85      194.94     21.86 o 
  -1   1  10     1547.89     1451.19     56.69 o 
   0   1  10     2688.81     2421.55     58.27 o 
   1   1  10      734.98      609.84     42.95 o 
   2   1  10       48.52       64.80     25.43 o 
   3   1  10     3485.75     3342.89     94.12 o 
   4   1  10     4135.78     3898.09    107.11 o 
   5   1  10       19.15       22.02     22.02 o 
   6   1  10        0.21       11.38     23.35 o 
   7   1  10        0.64        9.66     28.37 o 
   8   1  10      195.09      159.95     41.96 o 
   9   1  10       14.75       40.26     47.58 o 
  10   1  10       91.97      106.31     46.16 o 
  11   1  10      317.36      336.67     64.10 o 
  12   1  10       43.90       77.02     47.85 o 
  13   1  10        0.14       16.23     40.86 o 
  14   1  10       42.24       50.10     50.10 o 
 -16   2  10       58.36       22.78     47.12 o 
 -15   2  10      125.27      161.04     50.53 o 
 -14   2  10       64.76      102.35     46.20 o 
 -13   2  10      346.91      368.41     58.87 o 
 -12   2  10       16.54       14.31     41.69 o 
 -11   2  10      531.64      484.53     60.01 o 
 -10   2  10      581.55      656.63     63.63 o 
  -9   2  10      691.21      684.08     63.70 o 
  -8   2  10     2358.39     2433.66    102.83 o 
  -7   2  10      657.06      686.24     56.13 o 
  -6   2  10      177.17      212.82     35.05 o 
  -5   2  10       14.36        4.97     24.85 o 
  -4   2  10     2812.28     2910.95     94.38 o 
  -3   2  10        0.54       32.36     17.09 o 
  -2   2  10      259.02      175.26     30.61 o 
  -1   2  10      154.49      175.16     27.91 o 
   0   2  10     1737.22     1835.41     52.11 o 
   1   2  10     3088.22     3272.24     97.63 o 
   2   2  10     1957.90     1878.82     75.30 o 
   3   2  10     2226.53     2170.87     83.19 o 
   4   2  10     2710.34     2963.78     99.95 o 
   5   2  10      145.55      118.94     27.95 o 
   6   2  10      125.38       73.17     36.29 o 
   7   2  10        1.86        3.58     22.67 o 
   8   2  10      859.43      712.91     69.37 o 
   9   2  10      967.99      969.65     76.38 o 
  10   2  10        4.53       45.51     34.87 o 
  11   2  10       50.76      141.97     42.88 o 
  12   2  10       53.08       67.31     47.68 o 
  13   2  10       19.41        0.00     47.58 o 
  14   2  10        1.89       10.99     40.98 o 
 -15   3  10        1.96       11.09     50.67 o 
 -14   3  10        6.96       55.60     42.12 o 
 -13   3  10       20.66       32.36     45.89 o 
 -12   3  10       17.93       46.24     40.76 o 
 -11   3  10      140.79      106.48     46.70 o 
 -10   3  10      136.04       36.01     44.86 o 
  -9   3  10      800.90      790.89     74.50 o 
  -8   3  10       88.25       38.93     41.50 o 
  -7   3  10      155.18      202.07     42.07 o 
  -6   3  10      254.96      244.46     41.91 o 
  -5   3  10     1519.88     1749.56     85.29 o 
  -4   3  10     1288.67     1277.42     72.30 o 
  -3   3  10       18.48       30.58     24.33 o 
  -2   3  10     1307.51     1390.40     71.39 o 
  -1   3  10     1302.35     1308.87     68.25 o 
   0   3  10       40.33       31.66     21.19 o 
   1   3  10      530.77      501.08     49.54 o 
   2   3  10     7612.59     7542.55    166.91 o 
   3   3  10      357.74      411.98     45.08 o 
   4   3  10       68.66      108.79     35.66 o 
   5   3  10       35.42       54.29     31.02 o 
   6   3  10      148.87      189.16     44.47 o 
   7   3  10      187.01      231.67     41.97 o 
   8   3  10     1203.48     1218.53     85.87 o 
   9   3  10      213.55      222.42     59.97 o 
  10   3  10      405.53      304.76     61.17 o 
  11   3  10        2.41       44.99     44.99 o 
  12   3  10      184.64      179.86     51.08 o 
  13   3  10       11.05       37.60     32.59 o 
 -14   4  10        2.62       57.04     43.44 o 
 -13   4  10        0.74        5.56     49.47 o 
 -12   4  10      255.24      377.82     59.39 o 
 -11   4  10       48.42      184.99     51.82 o 
 -10   4  10        8.23       70.42     39.54 o 
  -9   4  10        1.13        0.00     43.98 o 
  -8   4  10      359.74      422.87     63.50 o 
  -7   4  10       80.12       51.71     33.20 o 
  -6   4  10      357.53      407.81     52.41 o 
  -5   4  10      924.75     1043.34     79.18 o 
  -4   4  10       19.75       10.82     32.49 o 
  -3   4  10      691.08      779.81     59.69 o 
  -2   4  10     1561.18     1580.28     81.82 o 
  -1   4  10      150.74      165.43     39.33 o 
   0   4  10       37.85       38.26     22.86 o 
   1   4  10     1682.46     1937.83     98.16 o 
   2   4  10      582.48      607.88     59.89 o 
   3   4  10     1955.70     1850.95     96.07 o 
   4   4  10     1385.42     1397.07     87.16 o 
   5   4  10      592.08      502.21     58.70 o 
   6   4  10       87.70      126.33     45.03 o 
   7   4  10      613.65      834.70     80.93 o 
   8   4  10       36.22       43.31     43.31 o 
   9   4  10       45.28       49.12     46.34 o 
  10   4  10        1.88       42.80     42.80 o 
  11   4  10      140.70       47.25     54.01 o 
  12   4  10       22.94       26.96     47.06 o 
 -12   5  10      210.25      199.78     51.96 o 
 -11   5  10        0.04       45.03     51.21 o 
 -10   5  10       57.69       44.44     61.41 o 
  -9   5  10       89.00       96.88     45.74 o 
  -8   5  10      699.79      842.99     80.49 o 
  -7   5  10       53.10       29.90     49.21 o 
  -6   5  10       58.68       96.75     41.47 o 
  -5   5  10      431.75      501.49     65.61 o 
  -4   5  10        0.03        8.84     37.92 o 
  -3   5  10       13.87       75.88     41.73 o 
  -2   5  10      167.08      266.60     54.83 o 
  -1   5  10      803.22      918.21     74.63 o 
   0   5  10        6.77       41.84     39.66 o 
   1   5  10      298.83      239.12     52.77 o 
   2   5  10      741.13      844.16     82.74 o 
   3   5  10       74.17        4.92     40.01 o 
   4   5  10        2.00       36.68     36.68 o 
   5   5  10      110.30      134.99     43.66 o 
   6   5  10      436.27      449.15     66.81 o 
   7   5  10        1.32        0.00     41.74 o 
   8   5  10       16.84       65.80     44.93 o 
   9   5  10        1.03       10.33     38.76 o 
  10   5  10       71.27        5.44     46.91 o 
 -10   6  10        3.65       11.54     51.93 o 
  -9   6  10       17.01        5.48     44.93 o 
  -8   6  10        2.67       68.00     48.17 o 
  -7   6  10      138.30      184.14     57.52 o 
  -6   6  10      163.79      125.84     59.67 o 
  -5   6  10       29.39       10.75     59.10 o 
  -4   6  10       22.12       21.02     55.26 o 
  -3   6  10       62.10       93.55     49.49 o 
  -2   6  10        7.91       36.30     43.57 o 
  -1   6  10        2.86       10.28     42.34 o 
   0   6  10      417.89      372.82     47.92 o 
   1   6  10        3.77       26.93     35.07 o 
   2   6  10        2.86       48.36     42.85 o 
   3   6  10       31.77        5.24     41.28 o 
   4   6  10       35.97        4.97     43.69 o 
   5   6  10      129.13       92.49     47.31 o 
   6   6  10      648.85      666.38     77.58 o 
   7   6  10        0.44       41.68     34.72 o 
   8   6  10      158.55      131.35     54.73 o 
  -6   7  10       81.32       17.09     60.61 o 
  -5   7  10       80.74      108.19     42.22 o 
  -4   7  10        0.82       22.42     47.51 o 
  -3   7  10        1.55        0.00     47.91 o 
  -2   7  10       13.24       28.23     43.43 o 
  -1   7  10        6.18       84.61     32.21 o 
   0   7  10       57.16       59.47     33.68 o 
   1   7  10        5.62       29.29     46.17 o 
   2   7  10       22.22       34.93     42.58 o 
   3   7  10       50.17       16.90     48.13 o 
   4   7  10       29.11       64.51     41.40 o 
 -15   0  11        3.15       29.52     38.31 o 
 -13   0  11       80.49      156.23     68.23 o 
 -11   0  11     3125.29     2970.77    138.47 o 
  -9   0  11       38.13       58.31     37.04 o 
  -7   0  11       46.38       54.92     24.55 o 
  -5   0  11      814.63      836.03     52.02 o 
  -3   0  11       74.10       59.26     23.95 o 
  -1   0  11     2860.31     2752.26     76.00 o 
   1   0  11     3978.23     3653.58     89.48 o 
   3   0  11      223.03      253.21     32.03 o 
   5   0  11       34.35       74.48     24.42 o 
   7   0  11      740.96      664.32     60.00 o 
   9   0  11       77.55       42.46     41.20 o 
  11   0  11        3.38       50.45     47.34 o 
  13   0  11      151.73      214.35     50.54 o 
 -16   1  11       96.37       90.52     51.18 o 
 -15   1  11        6.65       16.66     44.25 o 
 -14   1  11      111.27      175.19     52.98 o 
 -13   1  11       77.53      110.05     60.92 o 
 -12   1  11      244.54      306.99     62.16 o 
 -11   1  11       98.25      119.16     53.82 o 
 -10   1  11      697.56      595.86     69.35 o 
  -9   1  11       11.58        7.03     31.35 o 
  -8   1  11       23.88       65.32     27.91 o 
  -7   1  11      301.08      288.61     35.13 o 
  -6   1  11       15.69        7.45     26.67 o 
  -5   1  11     1300.42     1331.96     61.94 o 
  -4   1  11      214.76      173.98     28.49 o 
  -3   1  11      586.94      668.69     40.60 o 
  -2   1  11     3545.57     3612.53     88.01 o 
  -1   1  11      910.20      930.87     46.72 o 
   0   1  11     2257.50     2441.39    210.06 o 
   1   1  11      371.43      385.59     37.59 o 
   2   1  11        5.26       12.17     19.48 o 
   3   1  11     1958.99     1955.85     75.58 o 
   4   1  11     3839.92     4110.42    111.06 o 
   5   1  11       76.57      116.87     28.17 o 
   6   1  11       52.72       84.81     29.48 o 
   7   1  11      638.90      804.74     58.69 o 
   8   1  11      462.35      398.24     49.86 o 
   9   1  11     1320.22     1261.15     86.38 o 
  10   1  11      558.33      643.64     67.08 o 
  11   1  11        7.58       98.09     42.21 o 
  12   1  11      151.63       83.13     51.96 o 
  13   1  11       32.82       11.03     47.47 o 
  14   1  11       22.30       83.38     39.89 o 
 -16   2  11        2.69       42.47     42.47 o 
 -15   2  11        5.22       11.11     48.89 o 
 -14   2  11       65.02       38.06     53.27 o 
 -13   2  11       45.06       77.20     48.02 o 
 -12   2  11       74.01       29.31     41.15 o 
 -11   2  11      168.46      152.59     50.02 o 
 -10   2  11       23.85       28.69     33.16 o 
  -9   2  11     1025.93     1157.43     77.25 o 
  -8   2  11      615.31      671.01     59.79 o 
  -7   2  11     1617.79     1612.69     84.02 o 
  -6   2  11      318.98      264.32     40.08 o 
  -5   2  11        0.00       15.52     22.35 o 
  -4   2  11      681.63      684.80     47.95 o 
  -3   2  11      704.44      696.25     47.91 o 
  -2   2  11      205.87      283.92     31.62 o 
  -1   2  11      153.05      126.45     24.93 o 
   0   2  11      892.83      884.86    219.13 o 
   1   2  11     2103.60     2187.40     81.08 o 
   2   2  11      582.29      528.56     49.64 o 
   3   2  11      554.72      613.64     46.54 o 
   4   2  11      549.20      639.44     51.33 o 
   5   2  11     2900.79     2694.43    104.19 o 
   6   2  11      500.83      437.15     53.14 o 
   7   2  11     1336.95     1344.57     80.64 o 
   8   2  11       32.90       87.15     35.82 o 
   9   2  11     1219.15     1135.09     87.91 o 
  10   2  11        0.08       36.96     41.66 o 
  11   2  11      650.04      591.50     79.75 o 
  12   2  11      934.67     1066.41     86.93 o 
  13   2  11       55.96       32.60     51.00 o 
  14   2  11       15.65       60.23     39.67 o 
 -15   3  11      282.71      204.08     59.06 o 
 -14   3  11        5.46       33.69     43.23 o 
 -13   3  11       42.28       70.04     48.26 o 
 -12   3  11       13.01       25.58     41.42 o 
 -11   3  11      140.13      127.19     51.12 o 
 -10   3  11      142.05      165.16     47.47 o 
  -9   3  11      156.38      213.64     48.47 o 
  -8   3  11      319.78      249.91     49.86 o 
  -7   3  11     1418.80     1420.10     84.85 o 
  -6   3  11       11.85       17.15     28.57 o 
  -5   3  11     1259.56     1388.56     80.16 o 
  -4   3  11        4.46       11.91     23.81 o 
  -3   3  11     1517.97     1451.45     79.36 o 
  -2   3  11     1808.41     1779.36     79.47 o 
  -1   3  11      732.81      700.44     54.16 o 
   0   3  11     1005.05     1015.93     45.31 o 
   1   3  11        1.13       23.51     19.70 o 
   2   3  11      237.80      272.89     48.23 o 
   3   3  11      736.13      693.31     61.62 o 
   4   3  11      320.90      324.60     49.34 o 
   5   3  11        6.29       24.58     27.59 o 
   6   3  11        0.01       19.00     29.10 o 
   7   3  11      557.26      459.60     54.87 o 
   8   3  11       20.38       47.41     42.14 o 
   9   3  11      155.37      138.68     52.01 o 
  10   3  11       90.25       83.18     47.54 o 
  11   3  11        0.22       20.28     41.10 o 
  12   3  11       33.17       37.16     41.36 o 
  13   3  11       82.06       96.79     52.57 o 
 -14   4  11      234.26      216.84     63.22 o 
 -13   4  11       65.24       78.86     48.32 o 
 -12   4  11       79.77        5.24     48.30 o 
 -11   4  11      499.79      595.94     69.90 o 
 -10   4  11       13.72       45.73     42.63 o 
  -9   4  11        0.29       19.48     40.84 o 
  -8   4  11       51.88       46.34     41.90 o 
  -7   4  11       98.82       65.70     44.64 o 
  -6   4  11       81.00      116.16     41.49 o 
  -5   4  11       37.64       70.69     27.39 o 
  -4   4  11        3.84       36.17     36.17 o 
  -3   4  11      918.68      880.08     69.97 o 
  -2   4  11      154.53      149.12     38.06 o 
  -1   4  11      149.05      154.83     37.93 o 
   0   4  11       78.63       43.82     28.85 o 
   1   4  11      888.56      803.96     75.86 o 
   2   4  11      172.10      229.55     44.49 o 
   3   4  11        0.53        3.77     38.26 o 
   4   4  11      249.07      132.07     55.39 o 
   5   4  11       74.86      132.53     35.66 o 
   6   4  11      738.73      620.68     70.65 o 
   7   4  11      351.47      384.62     62.10 o 
   8   4  11       14.08       28.24     36.72 o 
   9   4  11      138.14       99.32     49.10 o 
  10   4  11        2.41        2.86      0.83 o 
  11   4  11      265.29      237.77     52.55 o 
  12   4  11       12.29       53.76     53.76 o 
 -12   5  11      122.92       45.96     58.25 o 
 -11   5  11      284.92      272.45     60.67 o 
 -10   5  11      114.69       83.48     51.95 o 
  -9   5  11      293.09      308.75     64.27 o 
  -8   5  11        2.77       47.20     47.20 o 
  -7   5  11      205.34      187.59     52.79 o 
  -6   5  11      513.60      498.73     72.59 o 
  -5   5  11     2952.93     3078.87    139.98 o 
  -4   5  11       34.61        9.42     41.45 o 
  -3   5  11     1400.41     1341.99     92.76 o 
  -2   5  11      114.97      114.71     43.64 o 
  -1   5  11      499.63      420.76     59.76 o 
   0   5  11       51.47       22.67     26.86 o 
   1   5  11      542.00      471.90     65.38 o 
   2   5  11      143.47      227.23     51.85 o 
   3   5  11       82.86       98.73     38.87 o 
   4   5  11      358.53      300.60     64.63 o 
   5   5  11       27.73       52.19     36.13 o 
   6   5  11        6.07        9.48     35.15 o 
   7   5  11      222.57      203.83     45.11 o 
   8   5  11      172.86      224.76     45.90 o 
   9   5  11      104.89      172.28     50.31 o 
  10   5  11       34.23        0.00     40.65 o 
 -10   6  11        0.88        5.75     44.91 o 
  -9   6  11        0.26       22.90     52.37 o 
  -8   6  11      519.02      398.61     70.48 o 
  -7   6  11       48.19      101.04     40.99 o 
  -6   6  11       36.19       87.99     46.34 o 
  -5   6  11      143.26       97.10     56.25 o 
  -4   6  11       49.90       89.87     38.69 o 
  -3   6  11        0.02       72.82     38.80 o 
  -2   6  11      171.70      124.16     59.10 o 
  -1   6  11        0.05       25.71     40.04 o 
   0   6  11       12.69       19.30     50.18 o 
   1   6  11        9.88       42.73     42.73 o 
   2   6  11       31.98       49.27     49.27 o 
   3   6  11        5.67       31.93     39.48 o 
   4   6  11        1.54       10.48     39.73 o 
   5   6  11        0.16       20.58     40.65 o 
   6   6  11       94.63      155.86     49.24 o 
   7   6  11        0.19       62.47     33.68 o 
  -5   7  11       42.28       56.80     53.15 o 
  -4   7  11       29.19       39.51     44.24 o 
  -3   7  11      240.77      235.25     58.38 o 
  -2   7  11       32.56       39.83     10.48 o 
  -1   7  11       18.05       16.64     44.55 o 
   0   7  11       70.87       28.32     30.91 o 
   1   7  11       17.72       35.43     40.97 o 
   2   7  11        3.89       48.01     48.01 o 
   3   7  11        2.05       27.99     45.28 o 
 -16   0  12      220.06      208.84     61.36 o 
 -14   0  12       65.25       23.21     57.02 o 
 -12   0  12      487.79      424.80    107.95 o 
 -10   0  12      800.99      850.06     73.62 o 
  -8   0  12     6130.87     6219.30    156.88 o 
  -6   0  12     5414.89     5238.66    125.65 o 
  -4   0  12    12534.24    13217.86    165.67 o 
  -2   0  12     7354.19     7695.66    117.00 o 
   0   0  12     2784.85     2809.21    204.46 o 
   2   0  12      293.39      247.89     30.98 o 
   4   0  12     6965.53     7924.09    147.18 o 
   6   0  12     1459.78     1497.94     80.01 o 
   8   0  12       99.95       70.67     34.71 o 
  10   0  12     2062.07     2155.76    116.90 o 
  12   0  12       45.76       38.38     50.38 o 
  14   0  12       43.36       40.74     40.74 o 
 -16   1  12       77.01       11.33     63.61 o 
 -15   1  12       12.78       27.60     41.41 o 
 -14   1  12       90.23      107.29     51.23 o 
 -13   1  12      534.00      576.51     64.13 o 
 -12   1  12        4.50        0.00     40.02 o 
 -11   1  12        5.96       21.82     41.06 o 
 -10   1  12       51.67       55.29     39.87 o 
  -9   1  12        7.30       17.93     28.80 o 
  -8   1  12      697.87      613.01     53.94 o 
  -7   1  12      328.41      320.53     40.14 o 
  -6   1  12      484.56      499.81     45.20 o 
  -5   1  12      334.09      279.36     34.23 o 
  -4   1  12       77.94       29.54     25.31 o 
  -3   1  12      504.54      526.91     38.53 o 
  -2   1  12     4044.23     4227.34     97.54 o 
  -1   1  12     2105.84     1995.81     68.96 o 
   0   1  12      307.48      815.78    815.78 o 
   1   1  12     1160.83     1117.88     60.18 o 
   2   1  12        6.04        8.56     22.64 o 
   3   1  12      359.47      280.88     37.16 o 
   4   1  12     1259.83     1256.87     71.45 o 
   5   1  12       89.06       89.35     30.78 o 
   6   1  12      412.55      502.98     47.76 o 
   7   1  12        1.14        7.28     32.15 o 
   8   1  12       32.17       19.45     35.87 o 
   9   1  12      134.18      127.99     50.35 o 
  10   1  12       14.27       48.08     48.08 o 
  11   1  12      113.13      134.37     57.75 o 
  12   1  12       16.71        5.14     48.49 o 
  13   1  12      201.79      131.51     53.81 o 
  14   1  12        8.41      111.19     41.64 o 
 -16   2  12       43.20       17.07     42.94 o 
 -15   2  12      125.20      101.06     51.65 o 
 -14   2  12       16.94       48.01     48.01 o 
 -13   2  12      234.21      239.04     48.66 o 
 -12   2  12      376.69      376.94     63.03 o 
 -11   2  12      389.61      305.53     55.78 o 
 -10   2  12        3.28       12.76     31.93 o 
  -9   2  12      250.26      296.52     51.77 o 
  -8   2  12      114.31       91.65     32.45 o 
  -7   2  12       58.94       80.23     31.59 o 
  -6   2  12      462.19      468.67     48.81 o 
  -5   2  12      369.00      395.63     45.19 o 
  -4   2  12        1.41       17.13     20.19 o 
  -3   2  12      824.19      910.77     54.22 o 
  -2   2  12       23.26       31.48     17.82 o 
  -1   2  12      335.23      342.89     33.28 o 
   0   2  12     2189.33     2271.75    158.98 o 
   1   2  12      556.22      618.91     49.62 o 
   2   2  12     1408.66     1617.41     72.89 o 
   3   2  12       78.88      105.48     27.76 o 
   4   2  12      423.14      473.55     46.87 o 
   5   2  12        2.36       37.97     37.97 o 
   6   2  12       18.77        3.60     34.78 o 
   7   2  12        3.35       41.26     31.69 o 
   8   2  12       44.19       12.51     35.14 o 
   9   2  12       38.12       48.47     39.01 o 
  10   2  12       89.41       61.71     43.66 o 
  11   2  12       38.85       55.61     44.26 o 
  12   2  12      174.93      189.93     54.58 o 
  13   2  12       31.11       21.68     36.66 o 
 -15   3  12      126.87       40.00     54.21 o 
 -14   3  12      141.54      123.37     47.10 o 
 -13   3  12       76.63       98.23     44.12 o 
 -12   3  12      190.21      338.57     50.54 o 
 -11   3  12      315.81      325.53     64.23 o 
 -10   3  12      137.67      148.13     50.01 o 
  -9   3  12       94.72      121.19     51.67 o 
  -8   3  12      205.18      262.00     44.09 o 
  -7   3  12      235.18      206.53     38.87 o 
  -6   3  12     1625.45     1542.32     86.85 o 
  -5   3  12       84.71       98.16     35.24 o 
  -4   3  12      158.25      210.66     38.01 o 
  -3   3  12       64.82       47.40     36.32 o 
  -2   3  12      395.46      285.70     46.20 o 
  -1   3  12       16.01       28.59     24.94 o 
   0   3  12      586.64      572.04     40.21 o 
   1   3  12       50.97       52.73     24.77 o 
   2   3  12     1780.61     1520.61     85.25 o 
   3   3  12     1228.33     1177.45     81.38 o 
   4   3  12      148.41      153.26     33.72 o 
   5   3  12      360.68      274.74     45.18 o 
   6   3  12      478.01      497.41     57.12 o 
   7   3  12       17.91       49.48     36.52 o 
   8   3  12      552.14      668.03     66.39 o 
   9   3  12      501.31      419.00     72.80 o 
  10   3  12      171.99      248.47     47.57 o 
  11   3  12        0.22       15.67     41.05 o 
  12   3  12      205.99      229.31     61.70 o 
 -14   4  12        4.13       51.58     43.25 o 
 -13   4  12      145.45      158.48     54.86 o 
 -12   4  12        0.02       33.11     48.80 o 
 -11   4  12      393.58      477.19     66.79 o 
 -10   4  12       12.98       97.50     38.26 o 
  -9   4  12     1055.16     1148.31     85.97 o 
  -8   4  12       51.46       60.83     50.05 o 
  -7   4  12      564.77      535.03     64.25 o 
  -6   4  12        0.45       33.71     37.53 o 
  -5   4  12      236.16      132.49     51.35 o 
  -4   4  12      201.52      203.60     44.12 o 
  -3   4  12     1163.51     1135.61     78.13 o 
  -2   4  12      881.90      847.46     60.05 o 
  -1   4  12      413.99      303.71     49.59 o 
   0   4  12       13.93       44.28     33.24 o 
   1   4  12       57.65       85.97     40.08 o 
   2   4  12       28.18       19.98     39.31 o 
   3   4  12      385.36      520.46     59.79 o 
   4   4  12     1034.52      993.52     82.49 o 
   5   4  12      632.80      753.10     70.25 o 
   6   4  12       82.09      101.42     40.22 o 
   7   4  12      138.19       69.18     47.47 o 
   8   4  12       89.90        9.52     50.94 o 
   9   4  12      323.31      231.08     61.04 o 
  10   4  12        0.02       10.51     35.22 o 
  11   4  12      205.74      254.30     53.57 o 
 -12   5  12        1.16       74.55     35.14 o 
 -11   5  12        3.06       17.36     53.18 o 
 -10   5  12      438.48      497.41     76.22 o 
  -9   5  12      188.14      294.45     53.26 o 
  -8   5  12        0.93       10.37     47.61 o 
  -7   5  12        6.28       40.78     46.35 o 
  -6   5  12        0.22       54.11     37.93 o 
  -5   5  12      224.72      309.71     62.93 o 
  -4   5  12      398.93      430.75     60.38 o 
  -3   5  12        6.90       22.94     41.54 o 
  -2   5  12      289.36      244.79     58.57 o 
  -1   5  12        5.33       48.82     35.85 o 
   0   5  12       82.57      123.68     32.30 o 
   1   5  12       10.44       42.41     41.12 o 
   2   5  12        9.61        5.11     41.43 o 
   3   5  12        0.00       46.27     46.27 o 
   4   5  12        2.56       18.97     39.73 o 
   5   5  12       26.01       19.46     46.34 o 
   6   5  12       49.35      103.12     42.69 o 
   7   5  12        4.36       19.90     46.79 o 
   8   5  12        3.06       25.49     45.77 o 
   9   5  12        0.00       46.92     37.44 o 
  10   5  12       78.74       10.42     55.90 o 
 -10   6  12       44.73       46.19     41.00 o 
  -9   6  12       28.71       28.72     46.60 o 
  -8   6  12      151.23      194.21     62.12 o 
  -7   6  12       59.00       16.60     50.38 o 
  -6   6  12       29.01      115.61     49.38 o 
  -5   6  12        6.25       16.40     41.00 o 
  -4   6  12      256.65      244.05     64.69 o 
  -3   6  12        0.24       40.04     40.04 o 
  -2   6  12      664.34      785.87     77.65 o 
  -1   6  12        5.29        5.32     37.80 o 
   0   6  12        0.24        2.37     63.80 o 
   1   6  12       16.81        5.51     42.81 o 
   2   6  12       52.84      142.84     43.40 o 
   3   6  12        1.80       54.30     39.29 o 
   4   6  12       98.27      159.27     50.52 o 
   5   6  12        1.12       45.04     45.04 o 
   6   6  12      136.98      130.39     57.68 o 
   7   6  12        1.13       52.31     27.84 o 
  -5   7  12      183.47      175.49     60.55 o 
  -4   7  12       19.42       17.11     42.49 o 
  -3   7  12        7.33       33.38     45.38 o 
  -2   7  12        2.66       38.76     46.61 o 
  -1   7  12       76.45      105.99     43.77 o 
   0   7  12       22.57       65.15     32.19 o 
   1   7  12      163.91      160.95     35.33 o 
   2   7  12        0.32       23.38     41.97 o 
 -15   0  13        2.31       12.04     46.25 o 
 -13   0  13      238.03       71.96     91.84 o 
 -11   0  13     3693.64     3548.78    150.02 o 
  -9   0  13      352.33      376.59     51.39 o 
  -7   0  13     1734.83     1687.73     79.85 o 
  -5   0  13      620.95      725.83     47.74 o 
  -3   0  13    13066.31    13983.13    165.71 o 
  -1   0  13     4248.09     4396.49     91.81 o 
   1   0  13     1091.78     1036.08     56.85 o 
   3   0  13     2615.05     2529.80     90.81 o 
   5   0  13       11.87       53.83     24.12 o 
   7   0  13      390.95      413.07     54.62 o 
   9   0  13      174.08      188.51     40.98 o 
  11   0  13      115.70       83.94     62.49 o 
  13   0  13      100.75      160.58     51.84 o 
 -16   1  13        0.66       17.23     47.38 o 
 -15   1  13       44.58       95.38     51.13 o 
 -14   1  13       47.10       16.27     51.82 o 
 -13   1  13       53.22        4.98     48.56 o 
 -12   1  13      841.23      585.83     78.79 o 
 -11   1  13       42.59       57.11     37.24 o 
 -10   1  13        0.60       19.93     34.08 o 
  -9   1  13      111.56       97.92     35.84 o 
  -8   1  13      628.12      684.08     58.96 o 
  -7   1  13      173.51      117.73     35.69 o 
  -6   1  13     1598.90     1416.06     72.87 o 
  -5   1  13        2.90       28.60     21.30 o 
  -4   1  13      601.86      655.21     46.12 o 
  -3   1  13     1755.36     1627.71     69.52 o 
  -2   1  13      278.14      267.48     34.38 o 
  -1   1  13      231.82      155.18     29.86 o 
   0   1  13     2015.44     1945.40     59.50 o 
   1   1  13     3955.31     4037.03    107.31 o 
   2   1  13       44.29       21.52     25.21 o 
   3   1  13      391.90      349.12     46.63 o 
   4   1  13     4374.35     4435.36    123.87 o 
   5   1  13      513.13      538.63     52.89 o 
   6   1  13       28.11       17.01     29.15 o 
   7   1  13      143.96      146.51     38.90 o 
   8   1  13       97.87       56.50     40.10 o 
   9   1  13      144.12      118.49     41.10 o 
  10   1  13        3.08       28.65     40.60 o 
  11   1  13      333.26      385.19     53.69 o 
  12   1  13       15.04       26.46     46.73 o 
  13   1  13       87.28       76.91     49.13 o 
 -16   2  13       23.68        0.00     46.43 o 
 -15   2  13      140.73       79.25     59.30 o 
 -14   2  13       21.89        0.00     40.35 o 
 -13   2  13      187.75      215.14     42.54 o 
 -12   2  13       55.21       39.31     42.42 o 
 -11   2  13      426.76      438.56     65.91 o 
 -10   2  13        0.54       37.67     37.67 o 
  -9   2  13     2208.49     2496.34    108.59 o 
  -8   2  13      747.58      672.09     64.22 o 
  -7   2  13       44.36       52.35     29.64 o 
  -6   2  13      323.04      352.57     41.18 o 
  -5   2  13      382.97      378.51     41.30 o 
  -4   2  13      934.05      784.82     55.32 o 
  -3   2  13     1639.99     1597.86     73.04 o 
  -2   2  13      362.72      322.83     35.54 o 
  -1   2  13      893.02      852.57     52.39 o 
   0   2  13     1541.00     1735.60    461.43 o 
   1   2  13     1972.16     1885.92     83.89 o 
   2   2  13     2230.57     2179.75     90.04 o 
   3   2  13     1064.36      988.63     68.88 o 
   4   2  13       92.18      121.35     33.09 o 
   5   2  13       28.17       83.67     27.28 o 
   6   2  13       27.43       36.10     32.49 o 
   7   2  13        0.63        7.78     28.12 o 
   8   2  13      422.78      391.67     62.41 o 
   9   2  13      385.37      289.81     59.37 o 
  10   2  13       61.10       82.53     43.86 o 
  11   2  13      239.22      270.78     57.18 o 
  12   2  13        5.76       31.70     37.06 o 
  13   2  13       18.01       27.33     44.03 o 
 -15   3  13       51.77       57.17     43.54 o 
 -14   3  13        2.76       27.97     43.07 o 
 -13   3  13        5.15       54.59     44.03 o 
 -12   3  13       35.28       79.04     41.95 o 
 -11   3  13      466.24      339.46     71.63 o 
 -10   3  13       56.73       89.14     36.67 o 
  -9   3  13       28.73       13.38     39.50 o 
  -8   3  13        3.93       57.41     30.61 o 
  -7   3  13      461.92      485.71     58.48 o 
  -6   3  13       81.64      103.59     34.74 o 
  -5   3  13      114.89      110.81     36.93 o 
  -4   3  13      139.61      174.58     34.05 o 
  -3   3  13       98.70       45.84     29.95 o 
  -2   3  13      477.24      504.86     52.06 o 
  -1   3  13      144.17      180.72     36.51 o 
   0   3  13        3.17       61.26     61.26 o 
   1   3  13        1.55        9.53     29.23 o 
   2   3  13      549.60      603.38     57.98 o 
   3   3  13      109.13      111.89     34.57 o 
   4   3  13      246.63      207.65     49.30 o 
   5   3  13      524.44      510.47     55.64 o 
   6   3  13       10.45       37.53     37.53 o 
   7   3  13        5.75       39.98     39.98 o 
   8   3  13       41.39       27.23     41.71 o 
   9   3  13      419.83      397.74     65.34 o 
  10   3  13       70.88       95.64     50.86 o 
  11   3  13      535.89      553.63     77.65 o 
  12   3  13       28.00       16.13     46.38 o 
 -14   4  13      175.41      246.40     50.83 o 
 -13   4  13      119.03      147.97     53.00 o 
 -12   4  13        6.77       16.79     42.27 o 
 -11   4  13      240.30      232.21     65.41 o 
 -10   4  13      276.35      389.49     52.91 o 
  -9   4  13       89.86      118.85     46.91 o 
  -8   4  13       28.68       75.75     42.92 o 
  -7   4  13        0.05       36.10     39.27 o 
  -6   4  13      188.16      259.95     44.27 o 
  -5   4  13      195.26      260.03     46.59 o 
  -4   4  13      488.88      515.06     55.63 o 
  -3   4  13     1647.85     1770.40     94.13 o 
  -2   4  13       23.49       55.33     33.20 o 
  -1   4  13      340.66      378.24     51.31 o 
   0   4  13       44.49        2.35     24.54 o 
   1   4  13      532.55      544.21     68.27 o 
   2   4  13       32.07       61.76     41.16 o 
   3   4  13     1945.01     2033.69    106.47 o 
   4   4  13       79.95       85.10     42.25 o 
   5   4  13      101.06       48.25     46.46 o 
   6   4  13       17.67       38.95     38.95 o 
   7   4  13        0.69       61.39     34.66 o 
   8   4  13      122.11       78.18     54.34 o 
   9   4  13      116.89      217.82     46.79 o 
  10   4  13       42.77       31.53     46.00 o 
  11   4  13      128.80      116.71     54.43 o 
 -12   5  13        9.97       46.07     40.78 o 
 -11   5  13       26.01       40.10     44.56 o 
 -10   5  13       67.34      123.26     49.18 o 
  -9   5  13      319.79      246.36     57.73 o 
  -8   5  13        2.62       15.77     44.27 o 
  -7   5  13       32.01       41.09     46.01 o 
  -6   5  13      621.48      680.90     74.63 o 
  -5   5  13      304.79      254.91     62.34 o 
  -4   5  13        4.69       41.25     41.25 o 
  -3   5  13       16.23        4.28     39.20 o 
  -2   5  13        1.37       13.42     37.20 o 
  -1   5  13     1307.45     1218.02     92.04 o 
   0   5  13     1242.37     1425.03     67.52 o 
   1   5  13      311.96      279.19     57.37 o 
   2   5  13        1.01       42.42     42.42 o 
   3   5  13        5.02       24.60     35.68 o 
   4   5  13        0.41       44.39     44.39 o 
   5   5  13      474.99      498.14     63.84 o 
   6   5  13      289.09      239.97     57.24 o 
   7   5  13      305.50      340.40     62.23 o 
   8   5  13        0.56       10.24     36.37 o 
   9   5  13      154.55      172.89     58.28 o 
  -9   6  13       34.81       98.28     41.89 o 
  -8   6  13        4.13       39.90     53.76 o 
  -7   6  13       85.13       28.31     54.93 o 
  -6   6  13       40.34       10.90     67.14 o 
  -5   6  13       38.10        0.00     53.17 o 
  -4   6  13       40.92      100.85     32.46 o 
  -3   6  13        0.03       44.63     44.63 o 
  -2   6  13      113.82      202.19     58.51 o 
  -1   6  13       67.69       93.92     33.84 o 
   0   6  13       29.25       36.33     50.84 o 
   1   6  13        0.57        0.00     42.84 o 
   2   6  13       47.14      138.79     53.01 o 
   3   6  13        5.91       41.83     41.83 o 
   4   6  13       39.72       37.63     41.99 o 
   5   6  13       62.79       79.38     45.66 o 
   6   6  13        0.18       31.66     42.54 o 
   7   6  13      110.19      130.56     46.66 o 
  -5   7  13        7.84       42.82     42.82 o 
  -4   7  13       26.88       83.35     39.65 o 
  -3   7  13       12.39       43.94     36.79 o 
  -2   7  13        6.69       27.71     45.15 o 
  -1   7  13       56.17      111.27     49.69 o 
   0   7  13      123.42      118.23     40.31 o 
   1   7  13        0.17        5.86     45.79 o 
   2   7  13       78.44       52.16     45.90 o 
 -16   0  14      165.04      237.86     61.69 o 
 -14   0  14      273.55      313.67     95.70 o 
 -12   0  14     3456.04     3621.36    161.70 o 
 -10   0  14      197.59      237.86     44.56 o 
  -8   0  14      720.82      939.44     70.77 o 
  -6   0  14      951.69      849.32     55.88 o 
  -4   0  14      154.39      115.06     28.61 o 
  -2   0  14     1719.02     1840.04     67.55 o 
   0   0  14     6012.04     6070.98    307.46 o 
   2   0  14     5861.19     6127.03    125.35 o 
   4   0  14       36.84       22.93     24.80 o 
   6   0  14      818.60      896.84     68.22 o 
   8   0  14      539.00      613.28     64.92 o 
  10   0  14      508.74      474.18     62.07 o 
  12   0  14      178.22       44.99     63.10 o 
 -16   1  14       10.96       23.08     46.16 o 
 -15   1  14      148.24      180.59     50.45 o 
 -14   1  14      104.32      103.45     51.72 o 
 -13   1  14       31.07       60.92     60.92 o 
 -12   1  14       21.06        9.52     36.17 o 
 -11   1  14      226.12      182.67     37.82 o 
 -10   1  14     1966.77     1864.92    100.79 o 
  -9   1  14     2915.69     2782.94    113.06 o 
  -8   1  14      487.03      547.67     54.38 o 
  -7   1  14       33.25       63.67     26.21 o 
  -6   1  14        9.58       27.67     27.67 o 
  -5   1  14      415.86      359.50     39.94 o 
  -4   1  14      262.01      252.99     33.93 o 
  -3   1  14      771.02      734.75     49.84 o 
  -2   1  14      798.15      718.62     51.83 o 
  -1   1  14     2537.57     2539.90     83.98 o 
   0   1  14        9.87     1519.97   1519.97 o 
   1   1  14     1547.18     1571.01     72.80 o 
   2   1  14     1462.73     1465.06     70.41 o 
   3   1  14     3141.22     3149.18    104.95 o 
   4   1  14        0.74       17.82     33.17 o 
   5   1  14      475.55      536.49     52.60 o 
   6   1  14      206.73      143.38     39.04 o 
   7   1  14        0.98       34.11     34.11 o 
   8   1  14      555.13      591.69     59.47 o 
   9   1  14      332.57      307.59     60.79 o 
  10   1  14       46.70       43.85     43.85 o 
  11   1  14        5.65        5.20     39.83 o 
  12   1  14       75.11       27.18     51.01 o 
  13   1  14        0.68       16.76     41.91 o 
 -16   2  14        1.35       45.72     42.64 o 
 -15   2  14        5.74       22.64     40.87 o 
 -14   2  14        9.73       93.88     37.90 o 
 -13   2  14       62.71      132.20     43.05 o 
 -12   2  14       37.62       49.82     36.12 o 
 -11   2  14       81.52       37.33     38.59 o 
 -10   2  14       15.91       21.67     41.43 o 
  -9   2  14        3.96       35.70     40.79 o 
  -8   2  14        5.62       40.58     26.63 o 
  -7   2  14       97.77       71.02     35.19 o 
  -6   2  14      296.28      245.42     41.00 o 
  -5   2  14       44.38       40.46     25.75 o 
  -4   2  14      423.13      470.58     46.52 o 
  -3   2  14      143.63      153.07     32.16 o 
  -2   2  14        8.04       17.16     21.31 o 
  -1   2  14       25.33       29.70      8.32 o 
   0   2  14      425.30      385.07     61.47 o 
   1   2  14      293.70      315.05     42.34 o 
   2   2  14        2.37       32.61     32.61 o 
   3   2  14       37.55       36.35     10.08 o 
   4   2  14       71.66       56.10     35.13 o 
   5   2  14     1220.06     1196.77     77.39 o 
   6   2  14      149.91      254.69     40.43 o 
   7   2  14       64.37       96.94     32.91 o 
   8   2  14      210.45      264.27     48.00 o 
   9   2  14      361.26      357.48     57.83 o 
  10   2  14      110.96      103.43     53.14 o 
  11   2  14      506.18      647.10     65.82 o 
  12   2  14      211.63      198.46     63.33 o 
  13   2  14      260.84      255.87     60.87 o 
 -15   3  14        2.03       11.48     44.88 o 
 -14   3  14      296.16      311.36     57.37 o 
 -13   3  14      215.79      154.43     61.43 o 
 -12   3  14       85.24       73.95     45.47 o 
 -11   3  14       64.33      116.15     49.06 o 
 -10   3  14      291.34      289.98     58.63 o 
  -9   3  14       14.36        8.88     31.75 o 
  -8   3  14      485.40      400.32     58.46 o 
  -7   3  14      141.68      144.31     39.25 o 
  -6   3  14      436.71      437.85     54.65 o 
  -5   3  14     1069.15     1271.14     76.49 o 
  -4   3  14      157.19      107.53     36.86 o 
  -3   3  14       18.31        0.00     29.75 o 
  -2   3  14     1204.42     1206.33     72.41 o 
  -1   3  14     1046.81     1255.90     77.93 o 
   0   3  14     3185.37     3258.19    114.83 o 
   1   3  14     1176.99     1222.08     79.35 o 
   2   3  14      127.13      130.04     38.87 o 
   3   3  14       12.21       73.09     30.24 o 
   4   3  14      591.85      621.41     57.51 o 
   5   3  14       82.46       51.55     38.80 o 
   6   3  14     1178.51     1230.49     86.40 o 
   7   3  14      211.76      236.81     50.41 o 
   8   3  14      204.98      208.41     51.23 o 
   9   3  14      188.50      248.71     52.89 o 
  10   3  14      122.28       81.83     55.09 o 
  11   3  14      187.68      268.14     59.59 o 
  12   3  14      158.57       58.71     56.73 o 
 -14   4  14       53.58       80.43     47.43 o 
 -13   4  14      120.56      119.72     57.11 o 
 -12   4  14        8.90        5.76     44.95 o 
 -11   4  14      401.08      484.34     71.67 o 
 -10   4  14       20.66       57.57     44.09 o 
  -9   4  14        7.61       24.89     32.36 o 
  -8   4  14      383.57      315.06     58.37 o 
  -7   4  14        0.10       13.84     37.75 o 
  -6   4  14      397.64      453.85     54.61 o 
  -5   4  14     2136.75     2191.44    107.98 o 
  -4   4  14     1861.97     1812.63    100.91 o 
  -3   4  14      290.88      327.00     55.21 o 
  -2   4  14       11.06        0.00     33.60 o 
  -1   4  14     1294.98     1250.41     78.88 o 
   0   4  14       42.85       35.38     26.89 o 
   1   4  14     2235.79     2326.69    121.20 o 
   2   4  14       11.65       21.17     41.68 o 
   3   4  14      149.66      120.84     49.09 o 
   4   4  14      280.85      211.26     56.95 o 
   5   4  14      635.60      752.23     74.39 o 
   6   4  14      206.11      241.02     45.19 o 
   7   4  14       26.32      105.54     41.77 o 
   8   4  14        0.52        9.88     33.46 o 
   9   4  14        1.54       20.67     29.69 o 
  10   4  14      246.66      162.39     53.28 o 
  11   4  14        1.23       74.32     43.63 o 
 -12   5  14       33.56       23.12     52.04 o 
 -11   5  14        2.97       11.62     53.08 o 
 -10   5  14       17.30       11.49     43.08 o 
  -9   5  14       15.54       21.85     50.77 o 
  -8   5  14        3.96       26.45     43.30 o 
  -7   5  14       38.81       82.63     48.61 o 
  -6   5  14      244.16      225.17     56.75 o 
  -5   5  14        2.64       53.07     40.86 o 
  -4   5  14        9.42        0.00     38.29 o 
  -3   5  14      224.44      192.92     52.62 o 
  -2   5  14        4.90       36.21     44.06 o 
  -1   5  14       58.88       36.54     48.11 o 
   0   5  14      143.57      166.03     51.61 o 
   1   5  14       11.23       92.85     36.00 o 
   2   5  14        1.11       41.46     41.46 o 
   3   5  14       87.05       45.27     43.43 o 
   4   5  14       24.53       50.09     41.84 o 
   5   5  14        3.01       15.31     43.64 o 
   6   5  14        8.75       45.84     40.38 o 
   7   5  14       21.95       48.85     48.85 o 
   8   5  14      158.83      166.29     52.91 o 
   9   5  14      123.08      167.45     45.10 o 
  -9   6  14       61.48       52.03     49.90 o 
  -8   6  14        0.20       33.93     42.15 o 
  -7   6  14       40.63      101.11     43.58 o 
  -6   6  14      545.68      545.70     74.64 o 
  -5   6  14       24.74       32.42     39.82 o 
  -4   6  14      203.84      190.93     58.14 o 
  -3   6  14       33.12       26.21     33.62 o 
  -2   6  14       78.05       15.40     45.05 o 
  -1   6  14       29.04       31.68     46.07 o 
   0   6  14      216.59      112.39    102.14 o 
   1   6  14       52.52      138.49     38.64 o 
   2   6  14        0.05       44.06     44.06 o 
   3   6  14       23.37        0.00     38.53 o 
   4   6  14       33.16        5.40     47.50 o 
   5   6  14        1.48       48.20     46.15 o 
   6   6  14      251.47      295.27     57.00 o 
  -4   7  14        0.71       48.23     48.23 o 
  -3   7  14      103.50       32.97     53.96 o 
  -2   7  14        0.00       22.09     41.16 o 
  -1   7  14       38.53       55.30     44.14 o 
   0   7  14       13.07       11.22     29.93 o 
   1   7  14        7.86        0.00     31.76 o 
 -15   0  15       44.42       31.02     78.49 o 
 -13   0  15        0.29       56.57     57.93 o 
 -11   0  15      101.68       95.70     53.71 o 
  -9   0  15       24.87       30.26     54.61 o 
  -7   0  15     1205.62     1360.93     74.38 o 
  -5   0  15      714.34      809.60     80.30 o 
  -3   0  15       99.59       94.70     22.21 o 
  -1   0  15     1603.25     1521.90     65.24 o 
   1   0  15       23.55       23.79     23.19 o 
   3   0  15     6299.59     6826.12    156.68 o 
   5   0  15       16.19       66.97     66.97 o 
   7   0  15        0.16       33.38     33.38 o 
   9   0  15       36.63       47.51     34.39 o 
  11   0  15        8.06        5.40     40.15 o 
  13   0  15       60.86       69.38     56.92 o 
 -16   1  15       11.41        0.00     48.61 o 
 -15   1  15      285.91      453.88     65.66 o 
 -14   1  15        2.93        0.00     42.55 o 
 -13   1  15       43.52       30.98     45.86 o 
 -12   1  15       51.00       58.83     44.91 o 
 -11   1  15      310.44      289.46     53.04 o 
 -10   1  15      475.21      490.16     64.62 o 
  -9   1  15      723.96      761.83     71.28 o 
  -8   1  15      172.32      227.38     35.90 o 
  -7   1  15     1097.63     1095.96     70.21 o 
  -6   1  15      798.16      754.17     56.88 o 
  -5   1  15      876.48      922.90     57.76 o 
  -4   1  15     7341.30     7983.81    149.76 o 
  -3   1  15      675.46      772.14     52.02 o 
  -2   1  15      441.67      448.72     40.79 o 
  -1   1  15      565.14      502.10     46.55 o 
   0   1  15     3386.95     3438.83    201.63 o 
   1   1  15       19.03        7.37     23.94 o 
   2   1  15      453.77      535.23     48.38 o 
   3   1  15     1387.11     1317.72     76.97 o 
   4   1  15      786.97      768.28     63.05 o 
   5   1  15      128.79      135.29     32.59 o 
   6   1  15       53.56       47.76     33.68 o 
   7   1  15      267.37      234.70     42.06 o 
   8   1  15      185.22      193.79     47.84 o 
   9   1  15      382.88      348.47     59.88 o 
  10   1  15      538.29      595.55     74.00 o 
  11   1  15        0.06       41.03     41.03 o 
  12   1  15      368.05      348.39     71.43 o 
  13   1  15        8.68       53.31     53.31 o 
 -15   2  15       44.79        0.00     46.15 o 
 -14   2  15      173.15      216.51     48.18 o 
 -13   2  15      432.58      522.44     61.61 o 
 -12   2  15       27.33        0.00     40.94 o 
 -11   2  15       96.43      127.99     48.55 o 
 -10   2  15      184.50       92.72     51.44 o 
  -9   2  15      292.58      325.76     58.42 o 
  -8   2  15      265.80      330.26     46.73 o 
  -7   2  15      355.14      446.57     48.16 o 
  -6   2  15       18.85       51.28     22.86 o 
  -5   2  15       91.70       98.08     25.58 o 
  -4   2  15       16.23       50.43     19.21 o 
  -3   2  15      132.87      189.83     29.67 o 
  -2   2  15      111.27       68.03     26.03 o 
  -1   2  15     1362.66     1285.32     68.81 o 
   0   2  15     1123.77     1049.48     65.45 o 
   1   2  15       22.22       32.44     32.44 o 
   2   2  15        6.83       15.72     28.28 o 
   3   2  15      179.86      176.51     41.32 o 
   4   2  15       70.12       61.92     36.53 o 
   5   2  15       38.69       40.37     32.42 o 
   6   2  15       32.48       19.35     35.68 o 
   7   2  15       27.55        4.18     37.07 o 
   8   2  15        0.16       26.55     37.77 o 
   9   2  15        1.68        9.28     35.36 o 
  10   2  15        5.42       35.03     42.38 o 
  11   2  15       51.90      104.58     43.03 o 
  12   2  15      264.78      167.16     60.55 o 
 -15   3  15        5.94       28.51     39.39 o 
 -14   3  15        7.50       22.70     40.97 o 
 -13   3  15        3.69       44.22     44.22 o 
 -12   3  15       14.46        5.43     50.67 o 
 -11   3  15      365.86      366.57     62.43 o 
 -10   3  15      257.07      269.77     58.35 o 
  -9   3  15        0.00       40.42     43.59 o 
  -8   3  15       99.38      123.21     42.97 o 
  -7   3  15      375.03      313.85     50.94 o 
  -6   3  15     1379.83     1420.93     85.45 o 
  -5   3  15      240.62      260.40     39.49 o 
  -4   3  15      420.19      472.52     52.43 o 
  -3   3  15      599.02      627.00     53.71 o 
  -2   3  15      245.68      257.68     40.94 o 
  -1   3  15      870.79     1019.56     66.99 o 
   0   3  15      169.01       42.61    175.86 o 
   1   3  15      811.75      679.91     66.60 o 
   2   3  15        3.06        3.82     36.95 o 
   3   3  15      410.41      421.33     55.51 o 
   4   3  15      221.75      279.97     45.21 o 
   5   3  15      697.25      713.89     73.46 o 
   6   3  15       14.30       30.36     36.91 o 
   7   3  15      534.65      541.23     63.65 o 
   8   3  15      120.94      142.30     43.43 o 
   9   3  15       94.15      198.67     45.07 o 
  10   3  15       22.20       20.42     46.75 o 
  11   3  15       57.78       84.61     48.20 o 
  12   3  15       40.48       32.27     50.58 o 
 -13   4  15       28.88       57.24     43.62 o 
 -12   4  15        8.34       39.49     31.49 o 
 -11   4  15       28.75       43.90     51.61 o 
 -10   4  15        0.36       26.15     40.74 o 
  -9   4  15        6.03       70.42     37.68 o 
  -8   4  15      115.33       96.52     46.08 o 
  -7   4  15      755.11      661.16     71.10 o 
  -6   4  15      249.06      253.69     50.98 o 
  -5   4  15      612.39      657.34     66.73 o 
  -4   4  15        0.87        4.28     39.20 o 
  -3   4  15       28.10       94.24     30.40 o 
  -2   4  15       88.36      100.81     33.41 o 
  -1   4  15       92.67      133.30     40.54 o 
   0   4  15      455.18      252.02    228.41 o 
   1   4  15     2099.99     2019.66    108.48 o 
   2   4  15        0.60       74.03     42.75 o 
   3   4  15       43.37       44.56     47.06 o 
   4   4  15      521.37      575.08     70.89 o 
   5   4  15       14.19       87.83     37.98 o 
   6   4  15      608.72      631.19     74.36 o 
   7   4  15       93.03       73.32     42.54 o 
   8   4  15       47.96        4.88     39.57 o 
   9   4  15       10.11      103.30     42.78 o 
  10   4  15      180.02      231.27     50.23 o 
 -12   5  15       72.42       86.41     53.62 o 
 -11   5  15      179.40      240.97     56.41 o 
 -10   5  15      260.38      226.39     49.49 o 
  -9   5  15       90.99      137.90     54.35 o 
  -8   5  15      114.05      193.25     43.41 o 
  -7   5  15       45.53       62.43     42.02 o 
  -6   5  15      126.54       80.72     50.60 o 
  -5   5  15      396.61      530.70     71.61 o 
  -4   5  15       16.69        4.80     40.76 o 
  -3   5  15      439.33      491.80     54.31 o 
  -2   5  15      180.79      308.78     51.96 o 
  -1   5  15      184.79      317.21     62.83 o 
   0   5  15       10.14       43.47     43.47 o 
   1   5  15      104.70      129.42     49.40 o 
   2   5  15      110.75       96.42     49.77 o 
   3   5  15       35.87       10.31     46.11 o 
   4   5  15      148.63      229.39     53.84 o 
   5   5  15      421.71      398.06     74.22 o 
   6   5  15        0.01       56.70     37.26 o 
   7   5  15       21.50       31.07     45.58 o 
   8   5  15       33.83       10.39     53.45 o 
   9   5  15        6.98       52.54     41.75 o 
  -9   6  15        0.45       80.58     40.81 o 
  -8   6  15       95.55       51.19     45.28 o 
  -7   6  15       12.48      101.11     49.46 o 
  -6   6  15       35.53       22.23     50.02 o 
  -5   6  15       11.62       43.02     37.99 o 
  -4   6  15        5.78       26.29     38.60 o 
  -3   6  15       23.97       46.99     39.72 o 
  -2   6  15       23.99       31.43     46.01 o 
  -1   6  15        6.60       42.02     45.43 o 
   0   6  15      139.32       24.32     72.88 o 
   1   6  15        6.51       39.16     36.25 o 
   2   6  15       19.99       10.98     43.93 o 
   3   6  15       70.11       22.34     44.69 o 
   4   6  15        3.27       65.52     42.08 o 
   5   6  15      112.00       69.75     54.59 o 
   6   6  15       30.83       90.01     46.44 o 
  -3   7  15       58.09       16.09     54.12 o 
  -2   7  15        1.53        0.00     39.74 o 
  -1   7  15       30.35       71.52     36.25 o 
   0   7  15       84.53      185.30     46.96 o 
 -16   0  16      129.43      133.34     74.94 o 
 -14   0  16      207.31      276.11     66.55 o 
 -12   0  16      747.63      832.23     84.80 o 
 -10   0  16     1269.70     1136.27     82.86 o 
  -8   0  16     2590.08     2433.21    113.77 o 
  -6   0  16      504.95      506.10     46.51 o 
  -4   0  16    10195.54    11438.36    172.14 o 
  -2   0  16      992.19     1001.75     55.40 o 
   0   0  16      677.07      817.92     70.67 o 
   2   0  16       79.38       86.29     29.80 o 
   4   0  16      805.86      843.23     66.51 o 
   6   0  16        2.75       35.28     35.28 o 
   8   0  16        9.28        4.39     41.42 o 
  10   0  16        7.29       20.73     45.12 o 
  12   0  16       10.10        0.00     46.32 o 
 -16   1  16        9.25       40.32     37.67 o 
 -15   1  16        0.03       39.72     48.23 o 
 -14   1  16       29.61      110.26     33.97 o 
 -13   1  16      580.98      415.49     75.20 o 
 -12   1  16       16.81       19.52     42.80 o 
 -11   1  16      116.31      128.45     48.32 o 
 -10   1  16      939.62      900.93     78.31 o 
  -9   1  16      890.07      909.81     70.91 o 
  -8   1  16       44.10       56.38     36.33 o 
  -7   1  16       74.41       58.06     33.35 o 
  -6   1  16       96.47      124.62     30.99 o 
  -5   1  16      521.94      476.00     46.64 o 
  -4   1  16      397.30      428.29     43.00 o 
  -3   1  16      977.48     1051.27     59.51 o 
  -2   1  16       18.98       26.00      7.79 o 
  -1   1  16      607.40      641.28     47.34 o 
   0   1  16       74.30     1521.92   2127.77 o 
   1   1  16       95.92       94.85     29.56 o 
   2   1  16      623.27      634.30     52.91 o 
   3   1  16      993.42      960.11     68.58 o 
   4   1  16     2088.82     2195.43     98.75 o 
   5   1  16       58.64       14.20     33.97 o 
   6   1  16      112.29      138.09     42.35 o 
   7   1  16       15.62       12.19     29.26 o 
   8   1  16       15.49        9.06     35.62 o 
   9   1  16      251.89      238.50     51.14 o 
  10   1  16      132.84      172.05     52.31 o 
  11   1  16       23.97       10.67     39.88 o 
  12   1  16      221.72      203.25     57.23 o 
  13   1  16      145.79      178.08     61.53 o 
 -15   2  16        8.35        8.27      2.28 o 
 -14   2  16       12.50       72.67     36.33 o 
 -13   2  16       55.25       48.64     50.44 o 
 -12   2  16       37.23       25.30     43.19 o 
 -11   2  16      453.08      321.73     62.71 o 
 -10   2  16      741.60      733.96     73.90 o 
  -9   2  16     1119.17     1208.02     86.51 o 
  -8   2  16      277.23      261.14     46.46 o 
  -7   2  16       66.30       92.60     38.53 o 
  -6   2  16      188.00      253.42     39.27 o 
  -5   2  16      250.83      215.40     40.53 o 
  -4   2  16        7.91        5.97     22.68 o 
  -3   2  16      745.40      674.86     52.63 o 
  -2   2  16      355.89      397.74     39.65 o 
  -1   2  16       35.59       39.00     32.40 o 
   0   2  16      433.08      232.05    232.05 o 
   1   2  16      672.27      589.68     58.72 o 
   2   2  16     1314.59     1249.77     74.30 o 
   3   2  16     2083.14     2213.78    102.90 o 
   4   2  16      767.37      883.11     65.83 o 
   5   2  16      480.59      593.44     61.30 o 
   6   2  16      743.04      747.74     70.78 o 
   7   2  16      399.13      415.24     57.27 o 
   8   2  16      333.27      326.36     67.51 o 
   9   2  16      349.97      301.64     65.50 o 
  10   2  16       85.45      112.12     42.95 o 
  11   2  16      107.97      174.55     47.65 o 
  12   2  16        0.87       32.40     47.59 o 
 -15   3  16       40.70       91.44     49.84 o 
 -14   3  16       12.10        0.00     43.95 o 
 -13   3  16        2.90       47.95     47.95 o 
 -12   3  16      155.51      209.68     46.73 o 
 -11   3  16        0.92       41.13     36.23 o 
 -10   3  16     1102.87     1120.47     90.98 o 
  -9   3  16      352.24      302.96     51.44 o 
  -8   3  16     1297.77     1409.29     91.58 o 
  -7   3  16      109.51       32.45     46.79 o 
  -6   3  16     1791.06     1813.46     96.49 o 
  -5   3  16       66.98       57.51     40.98 o 
  -4   3  16     1149.80     1171.24     75.02 o 
  -3   3  16      357.06      300.73     46.82 o 
  -2   3  16        8.88       10.21     25.24 o 
  -1   3  16       12.23       49.95     49.95 o 
   0   3  16      859.56      850.73     75.93 o 
   1   3  16      158.94      200.74     43.70 o 
   2   3  16      747.11      806.55     71.24 o 
   3   3  16      679.64      639.83     71.23 o 
   4   3  16       20.22       24.78     33.45 o 
   5   3  16       66.30       38.22     39.44 o 
   6   3  16        0.44       21.97     34.44 o 
   7   3  16        1.99       32.52     40.64 o 
   8   3  16        6.26        5.10     33.99 o 
   9   3  16       67.57       50.55     50.55 o 
  10   3  16        3.24       20.60     44.91 o 
  11   3  16        0.70       74.28     39.65 o 
 -13   4  16       43.30        5.94     50.76 o 
 -12   4  16       69.82      118.54     52.75 o 
 -11   4  16       43.53       11.17     48.21 o 
 -10   4  16       20.16       10.85     41.59 o 
  -9   4  16      297.24      310.88     61.19 o 
  -8   4  16       10.74       48.70     44.39 o 
  -7   4  16      112.94      181.44     45.04 o 
  -6   4  16      160.35      194.92     49.19 o 
  -5   4  16        5.35       55.58     42.14 o 
  -4   4  16      352.85      295.72     47.27 o 
  -3   4  16      705.29      636.35     66.88 o 
  -2   4  16      902.30      887.02     73.06 o 
  -1   4  16      247.05      225.84     53.86 o 
   0   4  16       82.97       14.36     36.67 o 
   1   4  16       87.90       59.00     59.00 o 
   2   4  16     3231.53     3330.84    140.22 o 
   3   4  16       20.81       31.85     40.60 o 
   4   4  16        0.15       51.12     45.65 o 
   5   4  16       14.22       43.71     43.71 o 
   6   4  16       85.89      116.77     41.21 o 
   7   4  16       49.73       79.80     43.22 o 
   8   4  16      214.66      250.21     54.54 o 
   9   4  16       11.46        5.13     44.07 o 
  10   4  16       60.55       63.23     46.69 o 
 -11   5  16        1.55       42.74     42.74 o 
 -10   5  16        1.93        5.62     49.45 o 
  -9   5  16       15.93        0.00     38.65 o 
  -8   5  16      450.04      430.59     59.24 o 
  -7   5  16      185.95      120.15     52.67 o 
  -6   5  16      163.27      126.41     52.81 o 
  -5   5  16      121.10       49.18     50.36 o 
  -4   5  16       23.59       18.89     43.09 o 
  -3   5  16       33.53        4.71     44.17 o 
  -2   5  16      602.94      504.63     64.99 o 
  -1   5  16      134.47      217.98     47.31 o 
   0   5  16      710.30      594.26     54.37 o 
   1   5  16       70.59       75.41     45.75 o 
   2   5  16      203.60      113.15     47.97 o 
   3   5  16        6.40       98.49     36.03 o 
   4   5  16      114.69       93.31     52.17 o 
   5   5  16      348.60      326.63     61.76 o 
   6   5  16       30.48      103.96     42.65 o 
   7   5  16        0.08       15.80     41.29 o 
   8   5  16      133.34       89.22     46.07 o 
  -9   6  16       13.35       34.45     46.29 o 
  -8   6  16        7.64       28.58     36.52 o 
  -7   6  16        3.44       44.75     50.68 o 
  -6   6  16       22.07       49.58     41.41 o 
  -5   6  16        7.02       48.17     38.31 o 
  -4   6  16        0.00       47.14     47.14 o 
  -3   6  16       18.85        4.94     38.97 o 
  -2   6  16       47.90       41.94     43.04 o 
  -1   6  16        6.29       31.87     34.11 o 
   0   6  16       34.22       26.55     35.88 o 
   1   6  16       14.08       89.57     42.49 o 
   2   6  16       23.64       50.50     42.56 o 
   3   6  16       20.15       56.02     44.48 o 
   4   6  16        1.14       16.24     41.40 o 
   5   6  16        0.04       26.82     43.71 o 
 -15   0  17      202.44      238.20     60.02 o 
 -13   0  17      144.06      125.28     62.31 o 
 -11   0  17        9.04        4.63     42.41 o 
  -9   0  17      164.40      213.69     41.32 o 
  -7   0  17     1960.61     1864.78     94.88 o 
  -5   0  17     3094.02     2994.57    101.28 o 
  -3   0  17     1729.02     1659.20     72.82 o 
  -1   0  17      931.44      814.44     51.54 o 
   1   0  17      969.21      900.97     57.85 o 
   3   0  17     2607.21     2545.18    101.12 o 
   5   0  17     1082.20     1065.07     73.82 o 
   7   0  17      647.05      600.21     67.31 o 
   9   0  17      185.58      196.09     49.95 o 
  11   0  17      375.49      514.01     63.46 o 
 -16   1  17       42.09       46.26     52.57 o 
 -15   1  17       13.96       17.45     49.52 o 
 -14   1  17      157.37      111.19     51.46 o 
 -13   1  17      186.29      179.94     58.76 o 
 -12   1  17       84.53       90.02     40.64 o 
 -11   1  17     1642.33     1657.29    102.95 o 
 -10   1  17      324.88      361.12     55.02 o 
  -9   1  17        0.27       11.95     34.59 o 
  -8   1  17     1916.99     1976.31     94.56 o 
  -7   1  17     1822.46     1813.68     88.32 o 
  -6   1  17       32.72       24.75     25.36 o 
  -5   1  17      222.56      211.02     33.29 o 
  -4   1  17      674.95      684.15     49.29 o 
  -3   1  17     2134.18     2200.89     85.69 o 
  -2   1  17       15.08       40.95     17.56 o 
  -1   1  17        0.24        7.72     27.33 o 
   0   1  17      416.82      368.55     54.38 o 
   1   1  17        6.36       17.30     28.42 o 
   2   1  17        0.04       24.34     32.47 o 
   3   1  17       67.83       65.70     34.41 o 
   4   1  17      271.46      188.84     46.74 o 
   5   1  17      239.52      164.70     43.34 o 
   6   1  17      315.83      320.67     54.67 o 
   7   1  17        3.22        4.26     40.76 o 
   8   1  17       55.08      105.74     47.46 o 
   9   1  17      274.15      303.76     62.52 o 
  10   1  17        0.54       56.84     33.31 o 
  11   1  17        0.04       16.02     44.74 o 
  12   1  17      421.60      364.32     79.04 o 
 -15   2  17       10.82       74.57     34.58 o 
 -14   2  17        0.30       16.58     44.61 o 
 -13   2  17        0.68        5.37     41.71 o 
 -12   2  17      104.86      164.76     52.67 o 
 -11   2  17       96.55      184.92     41.71 o 
 -10   2  17      344.48      345.53     57.69 o 
  -9   2  17     1883.65     1986.52    107.82 o 
  -8   2  17      867.03      851.07     67.29 o 
  -7   2  17      422.92      309.59     47.49 o 
  -6   2  17      380.73      454.88     48.11 o 
  -5   2  17       88.57      105.14     28.83 o 
  -4   2  17      280.01      260.68     35.63 o 
  -3   2  17      246.96      299.20     36.00 o 
  -2   2  17      215.73      241.72     38.51 o 
  -1   2  17        0.62       29.48     34.89 o 
   0   2  17      224.72      160.04    160.04 o 
   1   2  17      119.32       26.26     43.77 o 
   2   2  17        5.27       27.73     30.87 o 
   3   2  17       24.97       10.67     37.70 o 
   4   2  17      156.78       90.80     49.12 o 
   5   2  17       19.39       31.91     42.33 o 
   6   2  17      295.41      206.68     50.76 o 
   7   2  17      182.81      160.49     43.99 o 
   8   2  17      324.58      429.59     54.21 o 
   9   2  17       19.36        9.66     44.34 o 
  10   2  17       31.71       77.49     39.02 o 
  11   2  17        0.06       47.79     42.53 o 
  12   2  17       62.45       10.86     50.39 o 
 -14   3  17        0.89        5.44     48.94 o 
 -13   3  17        7.90       48.07     48.07 o 
 -12   3  17        4.83       10.69     46.90 o 
 -11   3  17       22.58       62.09     42.00 o 
 -10   3  17      105.43      157.52     50.04 o 
  -9   3  17      222.60      246.17     46.62 o 
  -8   3  17      547.41      621.40     60.28 o 
  -7   3  17       19.22       29.04     39.55 o 
  -6   3  17       15.10       81.49     32.47 o 
  -5   3  17      212.00      129.12     46.07 o 
  -4   3  17      324.99      340.41     46.83 o 
  -3   3  17     2127.31     2118.23     96.77 o 
  -2   3  17      224.44      247.16     45.59 o 
  -1   3  17     2060.35     2028.67     98.05 o 
   0   3  17      242.84      133.58     86.73 o 
   1   3  17        4.12       41.70     36.01 o 
   2   3  17        1.99       27.91     38.69 o 
   3   3  17     1557.46     1422.23     93.73 o 
   4   3  17       51.49       89.03     39.57 o 
   5   3  17      689.35      685.59     71.41 o 
   6   3  17      160.11      164.34     41.98 o 
   7   3  17       34.23       23.64     36.32 o 
   8   3  17        2.99       14.57     40.90 o 
   9   3  17      266.52      265.89     62.28 o 
  10   3  17        0.47       50.29     50.29 o 
  11   3  17      462.16      548.45     71.56 o 
 -13   4  17        1.06       11.74     42.69 o 
 -12   4  17      254.95      271.97     62.24 o 
 -11   4  17       35.99       33.13     47.09 o 
 -10   4  17       82.27        5.37     51.85 o 
  -9   4  17        3.01       87.10     41.13 o 
  -8   4  17       19.82        9.75     44.46 o 
  -7   4  17      448.64      492.47     70.70 o 
  -6   4  17      488.89      538.56     71.03 o 
  -5   4  17      503.40      474.76     62.14 o 
  -4   4  17      349.02      317.61     61.12 o 
  -3   4  17      400.96      450.42     62.13 o 
  -2   4  17      120.62      134.48     40.82 o 
  -1   4  17      611.76      651.98     70.68 o 
   0   4  17      501.77      657.86     66.80 o 
   1   4  17        0.49       13.24     42.84 o 
   2   4  17      818.40      871.65     87.54 o 
   3   4  17      546.17      436.11     68.24 o 
   4   4  17        8.08        0.00     46.57 o 
   5   4  17      208.14      262.12     52.19 o 
   6   4  17       15.25       34.60     40.84 o 
   7   4  17       80.61      116.61     49.27 o 
   8   4  17      148.20      232.07     49.99 o 
   9   4  17      147.11      104.99     48.72 o 
  10   4  17        1.87        5.23     36.06 o 
 -11   5  17       19.32       91.71     38.91 o 
 -10   5  17        3.66       11.07     46.50 o 
  -9   5  17       58.84       66.46     40.90 o 
  -8   5  17        2.91       43.31     46.19 o 
  -7   5  17        1.75       52.40     41.92 o 
  -6   5  17      550.72      608.65     74.69 o 
  -5   5  17      521.65      467.93     73.43 o 
  -4   5  17       72.15       72.07     51.72 o 
  -3   5  17      249.87      265.44     52.28 o 
  -2   5  17        2.14        9.35     39.74 o 
  -1   5  17      172.37      144.68     48.62 o 
   0   5  17      511.27      483.98     51.22 o 
   1   5  17       69.99       87.28     43.34 o 
   2   5  17        3.99       26.10     41.87 o 
   3   5  17        0.88       20.75     39.14 o 
   4   5  17        1.66       57.83     42.38 o 
   5   5  17      175.68      225.74     48.33 o 
   6   5  17      392.72      383.29     63.00 o 
   7   5  17        0.09       16.01     33.01 o 
   8   5  17       44.41       73.48     46.93 o 
  -8   6  17       11.93       11.40     46.64 o 
  -7   6  17      223.59      171.99     59.62 o 
  -6   6  17       17.88       21.85     43.16 o 
  -5   6  17       35.42        0.00     36.94 o 
  -4   6  17       56.05       31.66     46.67 o 
  -3   6  17       83.50      109.75     41.43 o 
  -2   6  17        7.35       41.75     41.75 o 
  -1   6  17       86.56       42.35     51.14 o 
   0   6  17        0.17       33.35     33.35 o 
   1   6  17       34.04       78.23     37.14 o 
   2   6  17       50.92       67.83     41.70 o 
   3   6  17       98.31       22.60     55.99 o 
   4   6  17        0.72       22.10     34.94 o 
   5   6  17       76.08       43.30     50.12 o 
 -16   0  18      145.63      203.52     70.17 o 
 -14   0  18       29.73        5.81     55.51 o 
 -12   0  18      803.62      755.83     91.19 o 
 -10   0  18     1364.57     1243.45     86.83 o 
  -8   0  18       55.03       95.94     37.62 o 
  -6   0  18     2789.92     2733.69    110.87 o 
  -4   0  18      315.29      251.54     40.36 o 
  -2   0  18        7.60       15.82     22.26 o 
   0   0  18        0.30       14.39     46.93 o 
   2   0  18       62.57      126.44     30.67 o 
   4   0  18      607.29      565.82     61.95 o 
   6   0  18      152.85      172.21     55.51 o 
   8   0  18      152.15      145.39     54.67 o 
  10   0  18       91.52       92.19     49.37 o 
  12   0  18      289.31      289.33     60.57 o 
 -16   1  18        8.71       17.16     38.97 o 
 -15   1  18      100.09      120.28     53.46 o 
 -14   1  18       30.52       16.98     46.27 o 
 -13   1  18       20.67       37.60     43.67 o 
 -12   1  18        0.28       39.65     39.65 o 
 -11   1  18        2.64        5.01     46.34 o 
 -10   1  18        2.70       51.42     51.42 o 
  -9   1  18      967.20      879.86     76.08 o 
  -8   1  18      152.61      159.80     35.16 o 
  -7   1  18       97.42      116.84     36.51 o 
  -6   1  18        3.05       12.59     25.18 o 
  -5   1  18      104.39      137.12     28.96 o 
  -4   1  18      715.91      716.39     55.56 o 
  -3   1  18      162.79      164.92     30.31 o 
  -2   1  18       13.08       54.56     17.01 o 
  -1   1  18       40.00       41.26     11.50 o 
   0   1  18      391.51      321.90     76.68 o 
   1   1  18       24.26       34.08     34.08 o 
   2   1  18     2567.16     2602.05    105.76 o 
   3   1  18      351.26      308.50     45.14 o 
   4   1  18      395.33      430.93     53.08 o 
   5   1  18       28.73       27.28     32.24 o 
   6   1  18      252.37      238.19     52.79 o 
   7   1  18       56.77       49.12     43.67 o 
   8   1  18      300.56      350.98     56.11 o 
   9   1  18      267.48      240.54     61.30 o 
  10   1  18        4.28       10.75     39.04 o 
  11   1  18       38.94       81.28     48.77 o 
  12   1  18        6.24       72.03     43.43 o 
 -15   2  18       17.04       40.06     42.19 o 
 -14   2  18      247.85      269.90     58.28 o 
 -13   2  18      264.40      299.67     59.58 o 
 -12   2  18        0.64       93.43     33.98 o 
 -11   2  18      210.40      162.25     56.14 o 
 -10   2  18        2.49       64.62     37.90 o 
  -9   2  18      104.48       34.17     54.05 o 
  -8   2  18      651.01      696.49     66.69 o 
  -7   2  18     1331.35     1179.22     82.52 o 
  -6   2  18      142.14      178.16     35.03 o 
  -5   2  18      622.29      729.06     58.46 o 
  -4   2  18       19.95       15.96     28.96 o 
  -3   2  18      436.48      522.58     50.08 o 
  -2   2  18     1686.29     1698.02     81.25 o 
  -1   2  18      228.89      218.83     37.98 o 
   0   2  18      883.63      673.80    165.80 o 
   1   2  18      439.59      469.11     54.42 o 
   2   2  18      122.28      118.43     36.54 o 
   3   2  18       17.38       33.92     28.26 o 
   4   2  18       44.52       11.81     40.42 o 
   5   2  18      845.64      853.05     76.00 o 
   6   2  18      780.09      770.09     80.74 o 
   7   2  18      105.90      193.30     46.69 o 
   8   2  18      159.68      305.04     54.88 o 
   9   2  18        8.30        9.69      3.01 o 
  10   2  18        9.69       73.47     37.28 o 
  11   2  18      189.03      107.36     62.16 o 
 -14   3  18      330.76      256.73     64.99 o 
 -13   3  18       24.06       39.03     39.03 o 
 -12   3  18        0.17       32.88     39.93 o 
 -11   3  18      319.67      266.74     57.81 o 
 -10   3  18        8.31       54.38     40.33 o 
  -9   3  18       19.13       56.56     38.13 o 
  -8   3  18      158.85      119.85     55.93 o 
  -7   3  18      427.24      482.33     59.91 o 
  -6   3  18      122.07       95.17     42.43 o 
  -5   3  18       31.85        3.61     39.63 o 
  -4   3  18      104.23       65.55     38.13 o 
  -3   3  18      851.49      930.00     70.17 o 
  -2   3  18      262.66      264.65     44.90 o 
  -1   3  18      131.96       29.21     68.15 o 
   0   3  18        5.56       34.27     34.27 o 
   1   3  18        0.60       19.53     37.15 o 
   2   3  18       55.70       69.52     39.81 o 
   3   3  18      272.25      148.52     52.02 o 
   4   3  18       84.13      140.44     34.49 o 
   5   3  18      190.03      218.04     52.40 o 
   6   3  18       34.52       46.99     42.29 o 
   7   3  18      233.10      214.21     56.55 o 
   8   3  18       10.70        9.96     30.98 o 
   9   3  18       85.75      113.95     53.24 o 
  10   3  18        5.76       26.39     47.19 o 
  11   3  18       62.19       74.45     45.82 o 
 -13   4  18      104.91      131.52     44.19 o 
 -12   4  18      175.42      204.08     58.63 o 
 -11   4  18      239.75      255.21     55.63 o 
 -10   4  18        1.99       75.23     39.97 o 
  -9   4  18       66.04       56.67     47.12 o 
  -8   4  18       55.22       64.26     43.84 o 
  -7   4  18       55.08       70.91     49.88 o 
  -6   4  18     2323.22     2399.78    116.75 o 
  -5   4  18       45.93      118.49     44.65 o 
  -4   4  18      630.37      689.05     72.87 o 
  -3   4  18      389.32      313.84     60.40 o 
  -2   4  18      670.55      779.72     70.40 o 
  -1   4  18       87.89       76.97     50.31 o 
   0   4  18      417.54      410.07     56.49 o 
   1   4  18        0.28       36.87     30.62 o 
   2   4  18      286.61      239.72     58.06 o 
   3   4  18       75.72      100.85     47.97 o 
   4   4  18        5.50       14.98     34.77 o 
   5   4  18        1.90       19.75     33.70 o 
   6   4  18      102.81      146.36     40.93 o 
   7   4  18       67.34      123.03     41.56 o 
   8   4  18       18.96       25.84     43.92 o 
   9   4  18        1.05       21.11     44.20 o 
 -11   5  18      103.86      125.75     55.54 o 
 -10   5  18       90.29       73.42     52.21 o 
  -9   5  18        7.55       43.53     43.53 o 
  -8   5  18      227.49      231.85     60.65 o 
  -7   5  18        4.14       41.72     49.14 o 
  -6   5  18      396.59      356.32     59.58 o 
  -5   5  18        8.26       84.14     40.06 o 
  -4   5  18      326.19      377.86     59.45 o 
  -3   5  18      252.79      225.06     56.12 o 
  -2   5  18      119.87      163.40     54.85 o 
  -1   5  18        3.93        0.00     38.12 o 
   0   5  18       35.25       20.38     33.62 o 
   1   5  18       46.27       36.10     54.15 o 
   2   5  18        0.54       10.76     40.05 o 
   3   5  18       89.88      101.08     45.58 o 
   4   5  18      679.26      494.76     79.55 o 
   5   5  18        0.06       26.49     40.55 o 
   6   5  18      227.19      270.20     52.60 o 
   7   5  18       33.44       79.33     39.67 o 
  -8   6  18        0.08        5.57     47.57 o 
  -7   6  18       18.05       16.47     49.44 o 
  -6   6  18       18.69       37.96     52.52 o 
  -5   6  18       40.50       26.65     46.52 o 
  -4   6  18       72.42      184.07     44.05 o 
  -3   6  18       10.19       36.35     44.78 o 
  -2   6  18       60.03       47.34     41.49 o 
  -1   6  18      182.89      315.32     59.93 o 
   0   6  18       93.00       23.64     31.33 o 
   1   6  18        6.40       47.35     47.35 o 
   2   6  18       21.68       22.81     35.86 o 
   3   6  18       10.45       52.10     52.10 o 
   4   6  18       78.43       55.25     46.21 o 
 -15   0  19      530.35      489.57     78.65 o 
 -13   0  19       20.71       22.61     52.98 o 
 -11   0  19      946.26      955.88     85.08 o 
  -9   0  19      645.34      691.64     73.20 o 
  -7   0  19     1696.66     1638.62     84.60 o 
  -5   0  19        8.90       25.91     25.91 o 
  -3   0  19      447.93      384.51     44.27 o 
  -1   0  19     1308.45     1305.63     71.04 o 
   1   0  19       82.06      113.42     32.85 o 
   3   0  19     1553.83     1701.90     91.00 o 
   5   0  19      794.43      805.13     70.84 o 
   7   0  19      398.92      407.33     63.09 o 
   9   0  19       15.41       26.57     31.41 o 
  11   0  19      391.86      502.34     62.16 o 
 -15   1  19      183.61      235.27     59.38 o 
 -14   1  19        5.56       10.99     44.56 o 
 -13   1  19      165.30      236.83     54.56 o 
 -12   1  19      212.22      167.93     57.62 o 
 -11   1  19        0.86       61.96     35.32 o 
 -10   1  19      320.53      444.41     54.00 o 
  -9   1  19        5.03       16.67     35.19 o 
  -8   1  19        1.43        7.95     33.00 o 
  -7   1  19       77.97       66.96     31.38 o 
  -6   1  19      102.19      138.65     33.33 o 
  -5   1  19        3.56       31.15     31.15 o 
  -4   1  19     2116.34     2016.70     85.73 o 
  -3   1  19        1.86       20.40     25.65 o 
  -2   1  19       55.62       64.12     30.00 o 
  -1   1  19      180.04      321.29     64.02 o 
   0   1  19      471.37      165.41    165.41 o 
   1   1  19      244.99      226.98     60.82 o 
   2   1  19      572.51      528.25     63.28 o 
   3   1  19       60.76       40.17     34.53 o 
   4   1  19      987.00      960.56     84.97 o 
   5   1  19      367.31      467.72     62.57 o 
   6   1  19      537.72      635.62     71.03 o 
   7   1  19       22.48       41.64     35.00 o 
   8   1  19       39.17       68.06     46.75 o 
   9   1  19      121.27      133.20     55.36 o 
  10   1  19        1.14       10.57     40.07 o 
  11   1  19      101.95       71.05     48.77 o 
  12   1  19       68.29       27.84     54.67 o 
 -15   2  19       15.93       11.59     43.72 o 
 -14   2  19       12.03        0.00     43.57 o 
 -13   2  19      230.87      224.37     53.03 o 
 -12   2  19      158.42      172.71     48.58 o 
 -11   2  19       12.78        9.76     42.70 o 
 -10   2  19      148.65       70.07     49.17 o 
  -9   2  19      189.59      148.73     48.55 o 
  -8   2  19       41.72       12.22     43.40 o 
  -7   2  19      178.41      153.16     36.92 o 
  -6   2  19       52.49       28.73     36.51 o 
  -5   2  19       48.16       54.50     27.26 o 
  -4   2  19      131.44       88.84     35.30 o 
  -3   2  19      749.23      789.50     66.48 o 
  -2   2  19      173.55      277.22     40.37 o 
  -1   2  19       26.00       64.60     64.60 o 
   0   2  19      317.53      292.44    292.44 o 
   1   2  19        7.04       55.01     55.01 o 
   2   2  19      119.83      135.90     38.37 o 
   3   2  19      386.13      296.02     55.18 o 
   4   2  19      932.00      917.12     75.71 o 
   5   2  19        4.86        4.27     41.55 o 
   6   2  19       37.57       43.17     43.17 o 
   7   2  19       38.13       28.15     38.71 o 
   8   2  19      265.81      257.68     53.71 o 
   9   2  19      145.40      211.16     50.30 o 
  10   2  19       27.13       26.48     48.20 o 
  11   2  19        1.37       16.03     38.59 o 
 -14   3  19       43.39        5.83     41.80 o 
 -13   3  19       69.20        5.58     58.01 o 
 -12   3  19        0.01       49.24     52.72 o 
 -11   3  19      541.89      583.56     71.30 o 
 -10   3  19      281.27      220.77     60.32 o 
  -9   3  19      824.45      790.41     81.96 o 
  -8   3  19      690.16      657.92     80.11 o 
  -7   3  19      369.04      414.30     60.39 o 
  -6   3  19       52.39       28.17     37.16 o 
  -5   3  19     1936.43     1900.52     99.91 o 
  -4   3  19      702.57      647.71     73.35 o 
  -3   3  19       68.49       96.48     37.88 o 
  -2   3  19      626.65      586.61     57.95 o 
  -1   3  19      940.64      993.66     73.50 o 
   0   3  19      197.57      178.29     67.46 o 
   1   3  19      502.41      557.41     58.32 o 
   2   3  19      443.99      365.88     59.09 o 
   3   3  19      264.67      246.16     49.86 o 
   4   3  19       11.18       18.37     37.97 o 
   5   3  19        2.17        9.57     33.50 o 
   6   3  19       70.99       91.40     43.08 o 
   7   3  19      122.57      138.90     46.87 o 
   8   3  19        3.68       30.52     45.23 o 
   9   3  19      284.66      266.87     57.97 o 
  10   3  19       10.37       68.85     39.12 o 
 -13   4  19        0.01       56.38     56.38 o 
 -12   4  19       63.36      124.59     45.16 o 
 -11   4  19       68.92       11.29     51.92 o 
 -10   4  19      108.91      150.97     53.80 o 
  -9   4  19        2.00       46.96     39.33 o 
  -8   4  19      714.17      603.46     80.38 o 
  -7   4  19       82.88       33.72     53.83 o 
  -6   4  19      734.53      731.35     73.73 o 
  -5   4  19       23.12        8.81     44.04 o 
  -4   4  19      617.82      659.38     75.54 o 
  -3   4  19      391.97      445.39     58.68 o 
  -2   4  19      900.20     1058.66     76.42 o 
  -1   4  19      251.29      276.36     57.19 o 
   0   4  19        2.74       40.90     40.90 o 
   1   4  19      161.31       84.18     36.52 o 
   2   4  19      212.08      240.94     56.83 o 
   3   4  19        8.13       48.06     48.06 o 
   4   4  19       15.16       45.06     50.99 o 
   5   4  19      457.90      587.13     74.61 o 
   6   4  19      103.46       46.45     52.53 o 
   7   4  19       36.97       51.99     39.79 o 
   8   4  19        8.28       42.01     43.52 o 
   9   4  19        1.16       43.57     43.57 o 
 -11   5  19        7.08       11.30     44.66 o 
 -10   5  19      104.69      107.11     45.83 o 
  -9   5  19        2.52       55.20     32.25 o 
  -8   5  19        0.09       64.42     43.87 o 
  -7   5  19        0.26        0.00     36.39 o 
  -6   5  19      140.74      122.41     51.66 o 
  -5   5  19        6.31        5.06     48.86 o 
  -4   5  19      116.20      137.11     46.08 o 
  -3   5  19      232.60      237.53     58.67 o 
  -2   5  19        6.08       46.73     46.73 o 
  -1   5  19        0.28       39.95     49.79 o 
   0   5  19       77.46       53.42     35.41 o 
   1   5  19       51.86       62.76     49.74 o 
   2   5  19       71.54       10.58     47.60 o 
   3   5  19        2.90       48.24     48.24 o 
   4   5  19      252.73      220.60     58.75 o 
   5   5  19        6.73       10.61     49.87 o 
   6   5  19        3.56       31.81     41.41 o 
   7   5  19       12.13       42.05     42.05 o 
  -7   6  19      220.70      223.59     59.66 o 
  -6   6  19        0.11       43.05     40.01 o 
  -5   6  19        0.58       10.70     42.29 o 
  -4   6  19        8.07       31.23     49.66 o 
  -3   6  19       95.02       57.20     49.48 o 
  -2   6  19        1.74        0.00     44.82 o 
  -1   6  19      138.21       75.12     51.33 o 
   0   6  19       11.86        0.06     32.22 o 
   1   6  19        2.02       44.62     37.08 o 
   2   6  19       11.25       11.13     39.74 o 
   3   6  19       36.66       11.29     48.72 o 
 -14   0  20      165.92      126.95     61.62 o 
 -12   0  20      103.90      121.67     46.26 o 
 -10   0  20      159.80      191.09     56.76 o 
  -8   0  20       66.30        7.97     38.01 o 
  -6   0  20      219.74      126.92     43.30 o 
  -4   0  20      983.11      927.67     62.85 o 
  -2   0  20       58.37       77.74     27.68 o 
   0   0  20      127.20      229.34     38.17 o 
   2   0  20       17.21       38.35     38.35 o 
   4   0  20        0.44       63.34     63.34 o 
   6   0  20      158.29      209.58     53.96 o 
   8   0  20        8.99       46.39     46.39 o 
  10   0  20      260.15      392.51     62.64 o 
 -15   1  20       29.90        5.96     55.76 o 
 -14   1  20      198.10      173.96     51.91 o 
 -13   1  20      326.36      243.08     58.55 o 
 -12   1  20      147.20      159.11     52.03 o 
 -11   1  20       98.76       96.69     41.62 o 
 -10   1  20      795.89      776.49     72.98 o 
  -9   1  20      123.54      100.74     38.46 o 
  -8   1  20       14.98       58.67     35.09 o 
  -7   1  20      446.56      520.68     52.60 o 
  -6   1  20      598.75      642.57     55.52 o 
  -5   1  20       50.65       39.17     31.58 o 
  -4   1  20        8.90       50.03     26.18 o 
  -3   1  20      131.90      147.55     29.17 o 
  -2   1  20       75.71       52.47     30.07 o 
  -1   1  20      922.71      991.60     82.80 o 
   0   1  20      574.00      508.31    508.31 o 
   1   1  20      606.42      537.97     82.02 o 
   2   1  20      109.50      146.04     44.50 o 
   3   1  20        4.49       26.98     36.39 o 
   4   1  20       64.61        3.75     42.44 o 
   5   1  20     1455.38     1446.60     93.30 o 
   6   1  20       69.19        9.15     51.20 o 
   7   1  20        1.39       43.12     35.94 o 
   8   1  20      326.36      365.33     59.13 o 
   9   1  20        5.56       15.91     43.17 o 
  10   1  20       35.85        5.46     49.11 o 
  11   1  20      117.53      159.82     48.62 o 
 -15   2  20      197.05      188.08     49.21 o 
 -14   2  20        0.64       39.61     31.36 o 
 -13   2  20        5.21       16.65     34.46 o 
 -12   2  20      112.38      200.51     50.86 o 
 -11   2  20       54.31       15.04     41.54 o 
 -10   2  20      515.56      610.47     63.10 o 
  -9   2  20     1526.07     1489.23     95.93 o 
  -8   2  20      244.69      337.68     53.76 o 
  -7   2  20      259.27      223.42     54.51 o 
  -6   2  20       47.74       62.88     29.67 o 
  -5   2  20       48.89      105.91     30.00 o 
  -4   2  20      128.22       58.00     38.08 o 
  -3   2  20     1987.07     1997.24     92.82 o 
  -2   2  20      790.93      735.20     60.58 o 
  -1   2  20      665.27      666.42     64.05 o 
   0   2  20        0.01      324.36    324.36 o 
   1   2  20      635.39      698.41     61.16 o 
   2   2  20      120.85      106.67     48.94 o 
   3   2  20      238.15      259.44     43.13 o 
   4   2  20      717.03      683.62     73.56 o 
   5   2  20       86.77       80.84     39.51 o 
   6   2  20       40.85        4.76     45.85 o 
   7   2  20      175.74      165.52     54.02 o 
   8   2  20      125.82      136.41     51.86 o 
   9   2  20        0.07        0.00     40.73 o 
  10   2  20      236.69      144.50     64.74 o 
  11   2  20        0.26       32.64     35.08 o 
 -14   3  20        3.02       43.16     43.16 o 
 -13   3  20       97.53       34.02     43.35 o 
 -12   3  20      104.10       43.91     54.17 o 
 -11   3  20        1.23       31.60     45.06 o 
 -10   3  20       23.42       10.10     42.19 o 
  -9   3  20      678.73      567.77     79.58 o 
  -8   3  20      177.60      310.59     59.85 o 
  -7   3  20       45.20       47.69     39.34 o 
  -6   3  20      104.89      198.99     43.23 o 
  -5   3  20      767.67      749.43     70.06 o 
  -4   3  20     1093.69     1009.20     76.91 o 
  -3   3  20       41.59       15.32     39.47 o 
  -2   3  20       10.68       30.97     31.57 o 
  -1   3  20       30.67        7.87     55.11 o 
   0   3  20        1.09       40.67     40.67 o 
   1   3  20       14.23       60.48     60.48 o 
   2   3  20       16.19       34.97     38.09 o 
   3   3  20       33.45       95.27     45.15 o 
   4   3  20       94.13       69.87     51.64 o 
   5   3  20      112.25       38.53     46.24 o 
   6   3  20      130.84      108.80     53.55 o 
   7   3  20      197.80      182.60     54.00 o 
   8   3  20       39.02       46.57     43.37 o 
   9   3  20        4.33       49.55     49.55 o 
  10   3  20      207.34      148.93     59.28 o 
 -12   4  20       29.85       56.06     56.06 o 
 -11   4  20       62.88        0.00     54.28 o 
 -10   4  20      682.29      587.80     77.23 o 
  -9   4  20       77.04      114.73     47.28 o 
  -8   4  20      214.70      165.48     65.61 o 
  -7   4  20      238.86      265.16     56.98 o 
  -6   4  20       16.60       97.50     47.59 o 
  -5   4  20      114.20      126.20     49.20 o 
  -4   4  20     1470.19     1471.87     96.62 o 
  -3   4  20      337.96      385.91     59.28 o 
  -2   4  20      107.92       96.98     42.90 o 
  -1   4  20      413.89      401.44     63.32 o 
   0   4  20       54.16       65.20     30.43 o 
   1   4  20        7.00       62.45     42.85 o 
   2   4  20      157.56      108.63     51.87 o 
   3   4  20      438.74      315.93     72.07 o 
   4   4  20       64.97       15.21     50.90 o 
   5   4  20       47.20       46.37     51.47 o 
   6   4  20      155.82       98.95     47.85 o 
   7   4  20       73.83      105.04     45.24 o 
   8   4  20        0.53       46.93     46.93 o 
 -10   5  20        1.81       28.12     45.83 o 
  -9   5  20        4.84        5.34     50.22 o 
  -8   5  20      106.32       85.77     46.67 o 
  -7   5  20       52.75       67.89     54.75 o 
  -6   5  20      120.28      142.89     51.11 o 
  -5   5  20      123.39      284.61     55.60 o 
  -4   5  20      571.50      364.26     65.12 o 
  -3   5  20       11.03       39.44     34.43 o 
  -2   5  20       12.47       19.67     33.72 o 
  -1   5  20       76.53       85.62     47.38 o 
   0   5  20      698.37      768.14     93.46 o 
   1   5  20      272.34      308.25     64.55 o 
   2   5  20       16.89       16.14     46.69 o 
   3   5  20       61.81       65.29     42.22 o 
   4   5  20       28.28       10.85     40.72 o 
   5   5  20      336.66      268.88     67.49 o 
   6   5  20       28.58       16.26     46.32 o 
  -7   6  20        5.65       26.78     41.39 o 
  -6   6  20       20.66       21.18     46.28 o 
  -5   6  20       13.19        5.46     41.16 o 
  -4   6  20       16.45       46.91     48.91 o 
  -3   6  20        7.52        0.00     40.28 o 
  -2   6  20        0.36       42.82     42.82 o 
  -1   6  20       72.73       16.04     53.28 o 
   0   6  20       65.47       31.74     54.94 o 
   1   6  20        0.04       33.50     38.74 o 
   2   6  20      116.47       61.82     51.00 o 
   3   6  20       93.12       83.21     48.33 o 
 -15   0  21       85.66        0.00     56.78 o 
 -13   0  21      501.58      609.21     80.45 o 
 -11   0  21      625.87      715.30     71.15 o 
  -9   0  21        2.87        8.59     33.79 o 
  -7   0  21      276.26      472.40     68.59 o 
  -5   0  21     1084.47     1159.64     73.43 o 
  -3   0  21      484.63      521.96     49.57 o 
  -1   0  21       72.71      100.91     36.63 o 
   1   0  21      901.01      874.14     69.69 o 
   3   0  21     3500.18     3636.26    135.33 o 
   5   0  21        0.62       89.38     33.37 o 
   7   0  21      348.57      269.52     63.39 o 
   9   0  21      185.67      115.38     52.71 o 
  11   0  21       88.96       97.98     48.45 o 
 -15   1  21       24.35       22.86     47.32 o 
 -14   1  21      127.67       22.44     66.74 o 
 -13   1  21        2.34       21.54     44.82 o 
 -12   1  21        2.17       25.63     40.52 o 
 -11   1  21       26.70       24.73     39.81 o 
 -10   1  21        2.48       32.07     39.34 o 
  -9   1  21        7.72       36.77     36.77 o 
  -8   1  21     1340.42     1308.01     86.72 o 
  -7   1  21      186.00      217.25     42.62 o 
  -6   1  21       56.03       35.16     33.41 o 
  -5   1  21      401.11      435.71     50.02 o 
  -4   1  21      125.62      127.69     30.76 o 
  -3   1  21      199.32      246.17     37.92 o 
  -2   1  21      912.42      955.74     70.29 o 
  -1   1  21     1972.14     1994.25    109.42 o 
   0   1  21     1401.45     1382.04    105.33 o 
   1   1  21      925.74      620.70     88.85 o 
   2   1  21      212.50      256.70     50.71 o 
   3   1  21      731.10      705.70     75.13 o 
   4   1  21      649.01      660.79     70.93 o 
   5   1  21      333.58      222.67     62.74 o 
   6   1  21       27.94       32.69     41.78 o 
   7   1  21      132.73       68.80     48.63 o 
   8   1  21      254.20      240.90     60.08 o 
   9   1  21        1.78       41.31     41.31 o 
  10   1  21        0.41       10.66     39.49 o 
  11   1  21       11.37       22.13     47.28 o 
 -14   2  21        1.64       28.10     41.61 o 
 -13   2  21        2.92       76.81     41.22 o 
 -12   2  21      180.64      153.67     56.46 o 
 -11   2  21        6.28        5.34     40.90 o 
 -10   2  21      339.44      205.73     58.60 o 
  -9   2  21        4.48        0.00     41.32 o 
  -8   2  21      433.18      463.41     66.20 o 
  -7   2  21      135.48      140.36     34.94 o 
  -6   2  21       50.82        3.53     27.62 o 
  -5   2  21      312.87      267.55     46.15 o 
  -4   2  21      632.24      734.39     64.16 o 
  -3   2  21      338.87      324.85     51.60 o 
  -2   2  21      181.59      291.49     48.09 o 
  -1   2  21        8.83        3.63     56.18 o 
   0   2  21     1587.35     1362.58     84.21 o 
   1   2  21       12.70       49.16     49.16 o 
   2   2  21      117.83      103.12     40.62 o 
   3   2  21        6.33       68.42     34.22 o 
   4   2  21       89.73       93.39     45.48 o 
   5   2  21      407.40      495.96     62.15 o 
   6   2  21      833.10      770.09     77.24 o 
   7   2  21      135.63      154.86     55.06 o 
   8   2  21        2.59       67.11     33.83 o 
   9   2  21       26.03       89.91     36.18 o 
  10   2  21        2.46        0.00     43.41 o 
 -14   3  21        2.29       48.93     48.93 o 
 -13   3  21      396.08      443.59     67.83 o 
 -12   3  21      148.28      142.79     50.95 o 
 -11   3  21        0.07       31.63     46.58 o 
 -10   3  21       13.20       57.25     57.25 o 
  -9   3  21     1195.18     1317.29     94.18 o 
  -8   3  21     1275.25     1120.79     92.51 o 
  -7   3  21       76.67       44.07     45.24 o 
  -6   3  21      405.78      440.37     51.47 o 
  -5   3  21        8.44        0.00     36.12 o 
  -4   3  21     1323.46     1191.85     84.46 o 
  -3   3  21      667.50      642.72     70.30 o 
  -2   3  21       15.50       11.86     33.22 o 
  -1   3  21      144.53        4.22     67.56 o 
   0   3  21       81.04       14.58     93.17 o 
   1   3  21      601.19      747.86     68.71 o 
   2   3  21       21.19       22.91     41.49 o 
   3   3  21       12.11        4.90     36.77 o 
   4   3  21      180.31      250.13     51.10 o 
   5   3  21       55.96       98.43     48.63 o 
   6   3  21       17.07       45.43     48.82 o 
   7   3  21       59.01       41.05     42.69 o 
   8   3  21       60.82      120.60     49.29 o 
   9   3  21       20.66        5.48     39.34 o 
 -12   4  21      217.83      225.13     62.68 o 
 -11   4  21        7.41       94.37     42.30 o 
 -10   4  21      113.27       75.66     61.19 o 
  -9   4  21       17.61       31.64     51.42 o 
  -8   4  21        0.17        5.13     43.28 o 
  -7   4  21        0.35       19.41     41.67 o 
  -6   4  21      366.46      447.33     56.49 o 
  -5   4  21       54.94       31.93     43.91 o 
  -4   4  21        0.41        0.00     42.84 o 
  -3   4  21      338.24      367.53     55.79 o 
  -2   4  21        1.00       39.61     39.61 o 
  -1   4  21      230.81      226.65     68.06 o 
   0   4  21        6.01       15.50     29.70 o 
   1   4  21      174.51      166.83     56.22 o 
   2   4  21      146.77      185.91     57.76 o 
   3   4  21       65.19       30.76     41.41 o 
   4   4  21      136.00       98.44     54.11 o 
   5   4  21       14.50       10.55     45.57 o 
   6   4  21       21.30       31.45     44.77 o 
   7   4  21        0.02       51.32     51.32 o 
   8   4  21       85.35       26.44     40.39 o 
 -10   5  21       34.56       83.21     42.12 o 
  -9   5  21       31.58        0.00     52.08 o 
  -8   5  21       13.98       37.59     48.70 o 
  -7   5  21        2.10        5.35     46.50 o 
  -6   5  21        1.11        4.83     41.37 o 
  -5   5  21       12.33       50.13     46.89 o 
  -4   5  21      322.43      277.81     61.19 o 
  -3   5  21       36.70        4.91     51.34 o 
  -2   5  21        5.14        0.00     42.59 o 
  -1   5  21       72.46      173.52     40.99 o 
   0   5  21       42.35       20.81     44.02 o 
   1   5  21       58.61       37.63     57.01 o 
   2   5  21       73.10       59.80     51.34 o 
   3   5  21      100.24       70.99     50.08 o 
   4   5  21       17.13       42.95     42.95 o 
   5   5  21      165.00        5.57     60.23 o 
   6   5  21       40.76       42.65     39.79 o 
  -6   6  21        0.24       42.03     49.67 o 
  -5   6  21      111.13      198.52     44.81 o 
  -4   6  21       19.05        5.35     43.74 o 
  -3   6  21      164.24      213.59     56.95 o 
  -2   6  21       11.04       42.30     43.30 o 
  -1   6  21       59.38        5.56     47.44 o 
   0   6  21        6.58       11.77     30.22 o 
   1   6  21        4.63       39.15     39.15 o 
   2   6  21        0.74       33.47     38.46 o 
 -14   0  22      241.84      229.78     56.71 o 
 -12   0  22       26.85       10.37     51.24 o 
 -10   0  22      287.94      341.39     50.08 o 
  -8   0  22      371.78      344.88     54.39 o 
  -6   0  22      835.96      721.99     67.12 o 
  -4   0  22        0.39       23.18     31.87 o 
  -2   0  22     2013.92     2125.19     95.17 o 
   0   0  22        3.09       19.23     32.69 o 
   2   0  22     1425.83     1235.56     81.71 o 
   4   0  22      225.04      272.83     55.45 o 
   6   0  22       84.93      141.73     53.22 o 
   8   0  22       23.62        5.35     49.31 o 
  10   0  22       28.02       45.56     42.81 o 
 -15   1  22       83.97       91.13     53.64 o 
 -14   1  22      219.30      185.40     52.26 o 
 -13   1  22        0.26       51.45     51.45 o 
 -12   1  22        2.20       15.82     39.25 o 
 -11   1  22       92.15       68.85     43.93 o 
 -10   1  22      612.87      618.10     70.34 o 
  -9   1  22       62.11       95.74     43.41 o 
  -8   1  22      333.65      332.03     55.54 o 
  -7   1  22       33.68       23.44     37.50 o 
  -6   1  22        0.88       33.13     33.13 o 
  -5   1  22      327.81      302.63     46.87 o 
  -4   1  22       32.29        6.95     29.53 o 
  -3   1  22      649.36      671.32     58.90 o 
  -2   1  22       92.12       86.33     42.57 o 
  -1   1  22       40.73      132.39    132.39 o 
   0   1  22      983.93      390.68    390.68 o 
   1   1  22      400.28      375.00     86.24 o 
   2   1  22       15.13       44.96     44.96 o 
   3   1  22       77.40      109.79     45.54 o 
   4   1  22      845.28      732.94     74.91 o 
   5   1  22        3.23       37.26     44.59 o 
   6   1  22      100.58       96.57     47.99 o 
   7   1  22        6.49       30.47     46.28 o 
   8   1  22        0.08       31.27     49.46 o 
   9   1  22        6.74       59.05     43.19 o 
  10   1  22        5.64        5.73     35.88 o 
 -14   2  22       13.82       39.18     46.06 o 
 -13   2  22       97.15       65.94     46.54 o 
 -12   2  22      282.12      334.95     60.59 o 
 -11   2  22       47.69       61.18     46.62 o 
 -10   2  22      899.67      750.20     87.08 o 
  -9   2  22        2.95        9.44     40.69 o 
  -8   2  22      143.48       34.70     54.71 o 
  -7   2  22      359.77      333.52     47.98 o 
  -6   2  22      457.64      436.39     55.86 o 
  -5   2  22       42.99       60.89     33.05 o 
  -4   2  22      163.54      222.37     43.55 o 
  -3   2  22      360.17      310.01     57.33 o 
  -2   2  22      727.81      607.11     68.18 o 
  -1   2  22        3.72      113.98    113.98 o 
   0   2  22      404.38      443.13    443.13 o 
   1   2  22       23.33       57.00     57.00 o 
   2   2  22       46.64       17.40     43.50 o 
   3   2  22       56.40       84.64     39.54 o 
   4   2  22       35.65       38.39     38.39 o 
   5   2  22       21.49        4.78     43.61 o 
   6   2  22       57.58       93.78     45.44 o 
   7   2  22       29.42       50.83     40.67 o 
   8   2  22       87.77      115.34     53.87 o 
   9   2  22        1.99       26.49     43.12 o 
  10   2  22        8.72        5.40     45.60 o 
 -13   3  22      186.65      195.97     54.78 o 
 -12   3  22       44.47       87.76     51.56 o 
 -11   3  22       24.27       26.49     42.84 o 
 -10   3  22      175.64      230.46     57.90 o 
  -9   3  22       11.88        9.82     49.13 o 
  -8   3  22       47.01      107.78     35.93 o 
  -7   3  22       35.92       94.32     38.76 o 
  -6   3  22      396.79      354.33     59.45 o 
  -5   3  22      159.23      104.88     49.56 o 
  -4   3  22      146.49      148.46     46.22 o 
  -3   3  22       73.31       78.02     39.00 o 
  -2   3  22       15.85       44.26     44.26 o 
  -1   3  22      368.60      352.07     62.37 o 
   0   3  22      254.49      320.55     95.86 o 
   1   3  22       75.76       76.10     76.10 o 
   2   3  22      560.06      496.45     65.58 o 
   3   3  22       55.28       38.77     44.84 o 
   4   3  22        0.35        4.75     43.34 o 
   5   3  22        4.74       20.21     45.62 o 
   6   3  22      433.17      446.64     66.99 o 
   7   3  22       50.72       26.29     43.99 o 
   8   3  22      191.68      264.12     52.21 o 
   9   3  22       26.08       47.90     42.09 o 
 -12   4  22      167.44      117.23     51.99 o 
 -11   4  22        1.37       16.42     41.84 o 
 -10   4  22       11.58       50.01     50.01 o 
  -9   4  22        0.06       31.50     40.34 o 
  -8   4  22       17.97       40.69     50.73 o 
  -7   4  22      136.05      215.45     51.48 o 
  -6   4  22      198.79      280.75     55.48 o 
  -5   4  22      592.87      525.87     73.53 o 
  -4   4  22       28.32        9.01     46.78 o 
  -3   4  22       55.35        0.00     35.26 o 
  -2   4  22       19.70       13.83     44.94 o 
  -1   4  22      519.53      496.82     74.90 o 
   0   4  22        2.85       30.39    106.98 o 
   1   4  22       87.67       75.04     51.21 o 
   2   4  22      337.75      358.69     59.78 o 
   3   4  22      123.79      135.43     55.81 o 
   4   4  22       11.99        5.09     36.15 o 
   5   4  22      132.94      190.53     53.35 o 
   6   4  22       11.59       26.56     33.86 o 
   7   4  22       59.58        5.45     45.02 o 
 -10   5  22       42.85       33.03     44.87 o 
  -9   5  22      200.82      179.28     58.75 o 
  -8   5  22      240.93      197.35     64.41 o 
  -7   5  22        0.01       20.83     41.14 o 
  -6   5  22        0.71       20.44     40.37 o 
  -5   5  22       37.54       15.29     53.23 o 
  -4   5  22      206.07      175.14     51.49 o 
  -3   5  22      116.53       64.87     53.62 o 
  -2   5  22      165.38      227.71     53.25 o 
  -1   5  22        4.10       51.27     51.27 o 
   0   5  22        6.90        2.25     30.24 o 
   1   5  22        0.83       16.17     45.16 o 
   2   5  22        6.00       16.52     41.31 o 
   3   5  22       27.51       32.72     40.24 o 
   4   5  22        8.48       38.21     48.01 o 
   5   5  22       16.04        0.00     43.77 o 
  -5   6  22        1.10       30.84     37.86 o 
  -4   6  22       12.40       38.72     38.72 o 
  -3   6  22       69.68      124.74     43.97 o 
  -2   6  22       35.71       57.67     35.87 o 
  -1   6  22        8.37       48.12     51.57 o 
   0   6  22       11.55        6.47     27.61 o 
 -15   0  23      366.83      311.69     69.75 o 
 -13   0  23      298.19      399.81     62.81 o 
 -11   0  23       49.88       15.02     43.86 o 
  -9   0  23      449.34      460.92     55.98 o 
  -7   0  23     1227.24     1099.98     75.87 o 
  -5   0  23       82.49       68.05     30.56 o 
  -3   0  23       23.65        6.99     31.48 o 
  -1   0  23      482.42      436.49     54.19 o 
   1   0  23      510.78      457.94     59.02 o 
   3   0  23      122.29      161.51     46.51 o 
   5   0  23        0.30       45.34     45.34 o 
   7   0  23        0.49       20.99     39.60 o 
   9   0  23      294.51      327.36     65.70 o 
 -15   1  23        2.11       62.57     43.75 o 
 -14   1  23        0.49       22.60     42.52 o 
 -13   1  23       14.22       47.04     47.04 o 
 -12   1  23      239.75      287.87     54.58 o 
 -11   1  23       55.74       39.65     43.14 o 
 -10   1  23      184.81      192.87     51.59 o 
  -9   1  23      264.96      280.01     52.72 o 
  -8   1  23       42.70       83.97     43.73 o 
  -7   1  23      487.25      496.66     57.38 o 
  -6   1  23     1146.67     1134.06     78.41 o 
  -5   1  23      301.19      311.32     47.77 o 
  -4   1  23      410.67      513.80     51.96 o 
  -3   1  23      600.11      483.63     57.69 o 
  -2   1  23      503.13      630.88     60.31 o 
  -1   1  23     1422.35     1567.73     93.85 o 
   0   1  23      919.42      888.71     95.77 o 
   1   1  23      127.14       76.71     54.44 o 
   2   1  23        0.05       62.79     31.71 o 
   3   1  23      141.62      153.81     46.51 o 
   4   1  23       17.23        9.22     41.79 o 
   5   1  23      313.81      248.74     59.30 o 
   6   1  23      202.35      218.72     50.97 o 
   7   1  23      184.99       82.51     51.35 o 
   8   1  23       33.91       52.97     40.70 o 
   9   1  23        2.49       43.78     40.57 o 
  10   1  23        0.03       38.37     36.35 o 
 -14   2  23       98.13       89.49     44.49 o 
 -13   2  23       24.02        5.42     38.50 o 
 -12   2  23       26.95       21.28     44.24 o 
 -11   2  23       64.63       81.74     49.73 o 
 -10   2  23      115.21      171.06     49.11 o 
  -9   2  23      376.08      357.92     56.84 o 
  -8   2  23      309.84      331.50     53.32 o 
  -7   2  23       80.35      164.06     44.48 o 
  -6   2  23        3.33       28.22     32.82 o 
  -5   2  23       56.42       15.54     35.68 o 
  -4   2  23     1244.41     1241.74     83.16 o 
  -3   2  23     1123.83     1304.12     87.44 o 
  -2   2  23        5.09      120.64     60.32 o 
  -1   2  23     1564.05     1345.56    115.43 o 
   0   2  23      105.90      108.02    108.02 o 
   1   2  23      924.65      949.14     76.99 o 
   2   2  23      330.29      365.10     54.27 o 
   3   2  23      953.07     1130.19     86.93 o 
   4   2  23        1.81       41.61     41.61 o 
   5   2  23        6.13       14.75     48.97 o 
   6   2  23        0.96       10.33     42.46 o 
   7   2  23      205.26      217.94     53.80 o 
   8   2  23        3.75       10.63     40.43 o 
   9   2  23      224.32      209.29     61.17 o 
 -13   3  23       14.51       11.31     45.76 o 
 -12   3  23      148.25      229.93     53.60 o 
 -11   3  23       94.50      127.94     45.21 o 
 -10   3  23       18.12       47.72     47.72 o 
  -9   3  23      745.85      672.30     78.23 o 
  -8   3  23       11.72        4.55     41.54 o 
  -7   3  23        1.31       13.67     30.74 o 
  -6   3  23      109.41        4.55     47.23 o 
  -5   3  23      170.68      137.86     49.57 o 
  -4   3  23        8.05       76.14     37.78 o 
  -3   3  23      436.15      428.29     59.54 o 
  -2   3  23      141.30      167.63     42.78 o 
  -1   3  23       62.81       63.11     63.11 o 
   0   3  23       23.59       53.69     53.69 o 
   1   3  23       66.02       65.58     49.18 o 
   2   3  23        7.95       24.22     44.19 o 
   3   3  23      212.65      222.32     54.97 o 
   4   3  23        7.96        9.94     36.25 o 
   5   3  23      143.93       92.52     55.05 o 
   6   3  23       76.58       31.20     47.62 o 
   7   3  23       36.45      105.35     45.61 o 
   8   3  23        6.28       37.35     43.33 o 
 -11   4  23      170.59      296.12     58.81 o 
 -10   4  23       59.64       21.73     51.95 o 
  -9   4  23      126.96       67.96     51.79 o 
  -8   4  23       36.70       71.38     46.85 o 
  -7   4  23      606.24      735.27     75.61 o 
  -6   4  23      253.40      240.24     62.67 o 
  -5   4  23       12.18       37.53     43.60 o 
  -4   4  23       20.19       23.33     43.33 o 
  -3   4  23        4.31        4.49     38.17 o 
  -2   4  23      172.98      203.75     54.64 o 
  -1   4  23      130.36      150.16     49.09 o 
   0   4  23      406.11      376.05     65.70 o 
   1   4  23      338.44      291.06     66.76 o 
   2   4  23       78.24       20.91     52.29 o 
   3   4  23      114.16      105.38     48.98 o 
   4   4  23       11.27       58.59     34.27 o 
   5   4  23       73.11       21.27     40.39 o 
   6   4  23       40.85      117.15     44.63 o 
   7   4  23       21.25       26.40     45.12 o 
  -9   5  23        7.77       48.64     38.32 o 
  -8   5  23        4.12       21.01     47.55 o 
  -7   5  23      504.16      420.98     69.41 o 
  -6   5  23       54.51       91.97     43.43 o 
  -5   5  23        4.65       20.07     41.70 o 
  -4   5  23       25.75        5.20     47.27 o 
  -3   5  23       40.58       19.97     42.04 o 
  -2   5  23       59.77       76.73     44.23 o 
  -1   5  23      194.25      208.47     55.09 o 
   0   5  23       11.63       89.99     28.84 o 
   1   5  23      220.00      206.66     53.85 o 
   2   5  23       42.06        5.36     48.78 o 
   3   5  23        0.07       10.95     41.18 o 
   4   5  23       60.69       81.64     45.08 o 
  -3   6  23        6.56       15.32     42.70 o 
  -2   6  23        5.62       41.90     47.55 o 
  -1   6  23       15.16        5.25     40.97 o 
 -14   0  24       13.78       52.11     38.80 o 
 -12   0  24      169.66      246.76     65.33 o 
 -10   0  24      232.12      272.99     51.78 o 
  -8   0  24      147.68      229.52     60.43 o 
  -6   0  24     1707.96     1569.24     97.53 o 
  -4   0  24     1517.03     1488.97     84.10 o 
  -2   0  24      275.09      260.69     43.75 o 
   0   0  24      808.50      862.77     51.76 o 
   2   0  24     2752.80     2990.95    127.27 o 
   4   0  24      755.27      769.91     73.95 o 
   6   0  24      487.26      445.91     67.68 o 
   8   0  24      520.90      556.22     75.37 o 
  10   0  24       27.05       51.69     43.42 o 
 -14   1  24        0.29       27.84     41.50 o 
 -13   1  24       97.16       76.08     44.88 o 
 -12   1  24       38.61       57.94     44.43 o 
 -11   1  24        6.16       48.01     48.01 o 
 -10   1  24        3.87       23.61     34.54 o 
  -9   1  24       40.84       22.47     49.57 o 
  -8   1  24      530.41      689.94     66.12 o 
  -7   1  24      994.05     1090.13     79.63 o 
  -6   1  24       99.38      212.01     41.71 o 
  -5   1  24        0.01       26.88     32.60 o 
  -4   1  24      250.71      281.85     40.84 o 
  -3   1  24      335.48      300.65     54.09 o 
  -2   1  24      595.96      663.08     66.13 o 
  -1   1  24       43.09      105.08    105.08 o 
   0   1  24       67.40      405.35    405.35 o 
   1   1  24       34.75       16.63     44.94 o 
   2   1  24       23.03       30.89     42.63 o 
   3   1  24       54.76        4.30     48.60 o 
   4   1  24        0.05       46.86     46.86 o 
   5   1  24       69.87        4.78     60.39 o 
   6   1  24       12.11       50.81     42.63 o 
   7   1  24       23.35       94.61     38.52 o 
   8   1  24        4.97       32.17     37.62 o 
   9   1  24        4.89       32.71     37.91 o 
 -14   2  24       19.57       22.18     49.92 o 
 -13   2  24       56.48       65.63     44.46 o 
 -12   2  24       35.14       15.88     48.18 o 
 -11   2  24       19.62       20.70     47.57 o 
 -10   2  24        1.92        9.63     36.83 o 
  -9   2  24      168.26      183.46     43.88 o 
  -8   2  24       15.28       16.58      5.05 o 
  -7   2  24       20.91       13.11     46.72 o 
  -6   2  24       78.89       66.62     37.58 o 
  -5   2  24        0.02       37.66     37.66 o 
  -4   2  24      515.92      600.43     57.41 o 
  -3   2  24      500.37      472.98     67.31 o 
  -2   2  24      925.79     1019.50     78.34 o 
  -1   2  24      701.55      656.71    123.27 o 
   0   2  24       13.91       39.28     39.28 o 
   1   2  24       87.75       79.43     79.43 o 
   2   2  24       10.47       14.04     39.71 o 
   3   2  24       25.31       14.53     50.25 o 
   4   2  24      168.41      279.73     54.16 o 
   5   2  24      170.89      116.21     50.55 o 
   6   2  24       13.94        0.00     47.34 o 
   7   2  24       15.36       47.21     43.96 o 
   8   2  24       30.61        5.19     45.10 o 
   9   2  24        6.43        0.00     39.70 o 
 -13   3  24        5.83       77.57     41.54 o 
 -12   3  24       11.46       38.13     48.59 o 
 -11   3  24        3.67       31.76     41.45 o 
 -10   3  24      256.96      278.76     62.01 o 
  -9   3  24       82.29      134.29     47.72 o 
  -8   3  24       41.87       29.02     46.88 o 
  -7   3  24        0.65       13.99     31.34 o 
  -6   3  24      199.11      229.28     45.97 o 
  -5   3  24       27.32       12.93     36.57 o 
  -4   3  24      285.32      283.85     49.86 o 
  -3   3  24      181.57      192.51     55.00 o 
  -2   3  24      161.06      172.64     54.64 o 
  -1   3  24      187.45       94.98     47.79 o 
   0   3  24      349.67      277.05     44.09 o 
   1   3  24       70.28        4.80     48.55 o 
   2   3  24        0.70       29.83     41.76 o 
   3   3  24      350.01      414.49     59.98 o 
   4   3  24       56.09      144.11     48.23 o 
   5   3  24       42.23       10.56     51.73 o 
   6   3  24      355.22      327.28     62.56 o 
   7   3  24       10.46        5.11     42.86 o 
   8   3  24        0.08       26.54     28.47 o 
 -11   4  24      209.20      223.04     51.12 o 
 -10   4  24        0.13       45.89     45.89 o 
  -9   4  24       88.47      104.57     45.18 o 
  -8   4  24        2.29       30.30     41.48 o 
  -7   4  24      409.01      437.10     68.56 o 
  -6   4  24       21.98       19.40     38.78 o 
  -5   4  24       55.99       14.63     48.78 o 
  -4   4  24       18.87       14.21     47.01 o 
  -3   4  24      148.99      205.23     48.68 o 
  -2   4  24       10.51       24.13     42.63 o 
  -1   4  24       34.03       46.07     46.07 o 
   0   4  24      190.74       95.27    116.52 o 
   1   4  24       85.37       46.53     71.23 o 
   2   4  24       19.47       52.89     42.09 o 
   3   4  24      176.60      208.20     54.55 o 
   4   4  24        4.62       26.95     40.97 o 
   5   4  24        0.65       16.04     46.55 o 
   6   4  24        4.17        5.42     45.76 o 
  -8   5  24      134.58       99.93     43.16 o 
  -7   5  24        2.25       26.07     39.84 o 
  -6   5  24      393.54      316.64     63.13 o 
  -5   5  24       44.77       25.09     47.68 o 
  -4   5  24       45.48      156.79     46.68 o 
  -3   5  24       22.35       35.47     41.64 o 
  -2   5  24       41.39       10.42     44.82 o 
  -1   5  24        0.02        5.28     48.02 o 
   0   5  24       18.52       32.12     28.58 o 
   1   5  24        3.65       51.84     51.84 o 
   2   5  24       14.44       43.71     49.44 o 
   3   5  24       43.82       16.67     43.44 o 
 -13   0  25       28.77       33.42     43.45 o 
 -11   0  25       66.29       10.35     51.15 o 
  -9   0  25       44.79      109.82     41.97 o 
  -7   0  25      565.83      542.86     68.93 o 
  -5   0  25       32.55      104.79     44.42 o 
  -3   0  25       47.76       26.71     37.74 o 
  -1   0  25      630.47      619.23     63.61 o 
   1   0  25       13.27        4.31     40.06 o 
   3   0  25       80.07      108.36     47.69 o 
   5   0  25       52.77       10.30     46.09 o 
   7   0  25        2.54       10.98     41.62 o 
   9   0  25        0.07       28.66     42.46 o 
 -14   1  25      108.10      155.40     50.09 o 
 -13   1  25       55.34       27.22     49.64 o 
 -12   1  25       11.73       47.24     39.56 o 
 -11   1  25       89.00      121.36     44.74 o 
 -10   1  25       73.52       43.47     45.16 o 
  -9   1  25      292.56      248.07     53.81 o 
  -8   1  25     1316.68     1204.07     87.21 o 
  -7   1  25       11.21       37.91     37.91 o 
  -6   1  25      207.18       69.05     46.41 o 
  -5   1  25      102.00       82.93     39.19 o 
  -4   1  25     1258.88     1375.13     85.30 o 
  -3   1  25       44.16       42.89     42.89 o 
  -2   1  25      509.32      574.56     74.77 o 
  -1   1  25       76.30        8.37     48.46 o 
   0   1  25      875.89      655.55     84.00 o 
   1   1  25       26.83       65.44     65.44 o 
   2   1  25       44.26       91.27     37.36 o 
   3   1  25      850.75      894.55     73.69 o 
   4   1  25      157.07      137.03     53.49 o 
   5   1  25      299.24      334.04     64.22 o 
   6   1  25       82.01      109.55     43.59 o 
   7   1  25        5.44       26.60     38.80 o 
   8   1  25        8.31       43.55     33.46 o 
   9   1  25       17.11       38.24     44.78 o 
 -13   2  25       10.90       71.10     35.56 o 
 -12   2  25      400.70      426.63     61.94 o 
 -11   2  25      478.17      459.81     67.80 o 
 -10   2  25       34.57       44.92     37.72 o 
  -9   2  25       23.70       28.50     32.97 o 
  -8   2  25      287.27      379.57     58.31 o 
  -7   2  25     1425.33     1414.42     95.45 o 
  -6   2  25      103.69      128.28     41.64 o 
  -5   2  25      522.44      464.56     59.91 o 
  -4   2  25      561.62      560.16     63.24 o 
  -3   2  25      739.47      737.25     80.18 o 
  -2   2  25        1.66       25.19     50.94 o 
  -1   2  25      292.46      138.50     81.43 o 
   0   2  25      145.94       40.93     42.41 o 
   1   2  25       63.76       13.91     58.07 o 
   2   2  25       12.84       47.68     44.66 o 
   3   2  25        1.06       42.98     42.98 o 
   4   2  25       89.59      130.63     46.86 o 
   5   2  25        8.53        5.14     43.36 o 
   6   2  25      326.88      257.03     63.44 o 
   7   2  25      168.71      202.68     49.21 o 
   8   2  25        0.07       10.57     44.78 o 
 -12   3  25      196.53      141.20     59.94 o 
 -11   3  25        0.46       26.73     39.32 o 
 -10   3  25        2.74       51.93     39.62 o 
  -9   3  25       13.04       20.07     45.56 o 
  -8   3  25      138.34       82.52     51.38 o 
  -7   3  25        8.27       18.67     35.70 o 
  -6   3  25       14.87       41.38     45.79 o 
  -5   3  25        0.89       22.75     31.08 o 
  -4   3  25        2.83       13.45     33.60 o 
  -3   3  25      279.78      234.18     51.60 o 
  -2   3  25       88.02       63.86     49.47 o 
  -1   3  25        6.11       18.66     46.08 o 
   0   3  25       46.56       94.33    141.95 o 
   1   3  25       29.26       51.38     51.38 o 
   2   3  25       89.32       55.71     46.33 o 
   3   3  25       16.83       61.72     35.77 o 
   4   3  25        0.66        0.00     42.72 o 
   5   3  25       66.29       52.68     49.43 o 
   6   3  25        7.90       31.76     46.85 o 
   7   3  25        0.90       21.28     40.57 o 
 -11   4  25        0.78       53.91     43.22 o 
 -10   4  25      129.43      138.14     51.05 o 
  -9   4  25       15.31       94.00     40.36 o 
  -8   4  25        0.38       40.91     40.91 o 
  -7   4  25        5.37       35.03     46.02 o 
  -6   4  25      224.48      215.57     50.07 o 
  -5   4  25      214.65      251.95     53.69 o 
  -4   4  25       77.92       48.34     41.90 o 
  -3   4  25        4.65       43.54     38.63 o 
  -2   4  25       35.51       98.77     38.62 o 
  -1   4  25       62.83       72.64     72.64 o 
   0   4  25       30.25       35.34     35.34 o 
   1   4  25       50.71       15.74     48.89 o 
   2   4  25       46.88       32.20     43.31 o 
   3   4  25      140.64      134.49     53.14 o 
   4   4  25        1.51        0.00     37.20 o 
   5   4  25       32.40       53.66     41.11 o 
  -8   5  25       33.84       72.72     36.59 o 
  -7   5  25       52.91       51.49     44.80 o 
  -6   5  25        0.51       10.14     47.80 o 
  -5   5  25        7.26       45.44     47.39 o 
  -4   5  25       40.70       30.67     32.65 o 
  -3   5  25       24.58       40.63     38.12 o 
  -2   5  25       69.50      108.82     39.16 o 
  -1   5  25      115.93       63.23     49.87 o 
   0   5  25        2.74       16.47     29.76 o 
   1   5  25        3.85       32.83     35.40 o 
   2   5  25       47.07        0.00     48.33 o 
 -14   0  26      202.91      285.13     61.51 o 
 -12   0  26        4.15       43.18     53.71 o 
 -10   0  26      771.26      806.74     78.93 o 
  -8   0  26      975.15     1073.59     85.00 o 
  -6   0  26     1081.87     1207.90     82.14 o 
  -4   0  26       78.44       35.94     41.07 o 
  -2   0  26      486.00      491.84     57.00 o 
   0   0  26      852.73      902.78     60.72 o 
   2   0  26        0.10       14.12     43.60 o 
   4   0  26      352.80      400.88     70.35 o 
   6   0  26      160.59      135.78     62.35 o 
   8   0  26       31.89       56.84     38.44 o 
 -14   1  26       16.61        5.46     45.15 o 
 -13   1  26       38.40       52.95     52.95 o 
 -12   1  26       30.24       79.25     45.52 o 
 -11   1  26      340.38      360.56     61.73 o 
 -10   1  26       49.39       53.61     37.58 o 
  -9   1  26        0.83       13.90     40.57 o 
  -8   1  26        3.39        4.46     36.78 o 
  -7   1  26        6.65       35.73     35.73 o 
  -6   1  26      215.15      259.29     52.64 o 
  -5   1  26       43.76       24.79     51.27 o 
  -4   1  26        1.70        3.98     44.39 o 
  -3   1  26      377.15      397.98     63.45 o 
  -2   1  26      523.06      575.30     77.33 o 
  -1   1  26        4.52       88.64     88.64 o 
   0   1  26       62.39       84.30     84.30 o 
   1   1  26      334.27      339.87     92.74 o 
   2   1  26       35.22       23.63     56.95 o 
   3   1  26       76.94       48.69     52.89 o 
   4   1  26      219.04      287.65     59.78 o 
   5   1  26       23.79       36.45     54.96 o 
   6   1  26       93.17       64.01     53.91 o 
   7   1  26       37.81       27.02     52.96 o 
   8   1  26       11.67       32.97     35.56 o 
 -13   2  26       17.98        5.51     39.53 o 
 -12   2  26       33.53       69.10     47.29 o 
 -11   2  26        8.40       20.78     48.51 o 
 -10   2  26       82.61       65.02     42.81 o 
  -9   2  26        9.76       43.23     44.87 o 
  -8   2  26        7.16       37.44     40.73 o 
  -7   2  26      447.81      337.71     56.93 o 
  -6   2  26       56.56       37.76     37.76 o 
  -5   2  26      115.23      190.12     42.49 o 
  -4   2  26      218.10      137.26     50.84 o 
  -3   2  26      210.82      116.77     49.22 o 
  -2   2  26        0.82       37.77     37.77 o 
  -1   2  26       37.90       44.77     54.20 o 
   0   2  26      176.64        9.47    104.16 o 
   1   2  26        2.03       42.42     42.42 o 
   2   2  26        9.69       45.20     45.20 o 
   3   2  26        6.55       43.46     43.46 o 
   4   2  26       83.97       46.56     40.81 o 
   5   2  26      193.53       57.50     60.30 o 
   6   2  26       43.76       10.75     49.49 o 
   7   2  26       15.42        5.14     39.59 o 
   8   2  26       76.61       42.80     46.20 o 
 -12   3  26       21.05       69.94     39.90 o 
 -11   3  26        0.97       37.17     37.17 o 
 -10   3  26      255.79      155.29     64.62 o 
  -9   3  26       24.75       70.38     39.69 o 
  -8   3  26        7.17       14.43     34.74 o 
  -7   3  26       52.76       33.39     46.84 o 
  -6   3  26       61.96       23.32     45.54 o 
  -5   3  26       18.02       50.84     37.17 o 
  -4   3  26      599.14      611.26     71.29 o 
  -3   3  26        2.55       83.45     31.92 o 
  -2   3  26       12.86       32.95     39.77 o 
  -1   3  26        0.06       59.84     59.84 o 
   0   3  26        5.25       26.71     30.53 o 
   1   3  26       50.47       15.07     41.77 o 
   2   3  26      122.81      165.00     55.19 o 
   3   3  26       31.47       41.76     46.83 o 
   4   3  26        9.88        5.49     42.78 o 
   5   3  26       27.09       21.15     49.69 o 
   6   3  26        0.04       37.37     39.89 o 
   7   3  26        0.21       32.01     39.18 o 
 -10   4  26        0.21       21.33     47.00 o 
  -9   4  26       97.03      233.45     45.10 o 
  -8   4  26      138.55       86.62     46.33 o 
  -7   4  26      511.47      570.77     73.38 o 
  -6   4  26       67.49       64.36     48.40 o 
  -5   4  26       11.30        9.89     42.15 o 
  -4   4  26        0.85       14.75     38.98 o 
  -3   4  26      123.31      143.12     52.33 o 
  -2   4  26       24.97       55.22     47.10 o 
  -1   4  26      266.18      249.64     62.41 o 
   0   4  26        3.28        6.85     41.82 o 
   1   4  26        9.22       10.41     44.41 o 
   2   4  26        6.43       43.22     39.99 o 
   3   4  26       33.31       64.76     39.49 o 
   4   4  26       35.93        5.59     41.62 o 
   5   4  26      170.32      123.48     57.14 o 
  -7   5  26       23.97       51.15     41.01 o 
  -6   5  26        2.58        5.15     40.70 o 
  -5   5  26       10.46       46.97     46.97 o 
  -4   5  26        0.16       65.93     37.54 o 
  -3   5  26       11.42       10.25     37.09 o 
  -2   5  26        6.70        4.94     40.07 o 
  -1   5  26        0.01       44.94     44.94 o 
   0   5  26       15.67       12.66     31.12 o 
   1   5  26        0.40       16.37     43.14 o 
 -13   0  27       31.11       27.77     44.54 o 
 -11   0  27       18.56       31.13     43.71 o 
  -9   0  27       99.19        0.00     54.14 o 
  -7   0  27       14.51       43.78     43.78 o 
  -5   0  27      315.92      288.55     54.90 o 
  -3   0  27       42.21       71.28     43.69 o 
  -1   0  27     1062.94     1159.55     89.61 o 
   1   0  27       95.89       89.05     51.50 o 
   3   0  27       60.24       70.64     48.31 o 
   5   0  27       22.62       69.62     42.12 o 
   7   0  27       24.63        5.49     43.38 o 
 -13   1  27       91.68       59.44     48.85 o 
 -12   1  27      221.51      263.02     60.93 o 
 -11   1  27       21.06       15.45     44.21 o 
 -10   1  27       98.54       29.71     50.77 o 
  -9   1  27        9.82       14.16     45.76 o 
  -8   1  27        0.58       18.08     34.50 o 
  -7   1  27      189.62      154.61     48.42 o 
  -6   1  27      200.91      207.00     45.94 o 
  -5   1  27      607.65      598.93     66.42 o 
  -4   1  27       56.11      114.08     48.00 o 
  -3   1  27     1192.69     1339.95     86.50 o 
  -2   1  27      315.83      425.29     71.56 o 
  -1   1  27      501.83      596.05     66.68 o 
   0   1  27      190.50      151.18    151.18 o 
   1   1  27      760.50      710.70    115.64 o 
   2   1  27      275.78      307.81     57.98 o 
   3   1  27       50.76       34.90     53.24 o 
   4   1  27       31.37       72.06     44.74 o 
   5   1  27       58.95       10.76     50.40 o 
   6   1  27      421.55      360.89     63.53 o 
   7   1  27        3.08       32.54     48.29 o 
   8   1  27        2.45       38.34     42.32 o 
 -13   2  27       67.76       64.46     41.68 o 
 -12   2  27      114.36       42.37     47.42 o 
 -11   2  27      167.84       88.18     60.68 o 
 -10   2  27       11.56       20.08     40.17 o 
  -9   2  27      194.00      204.42     54.58 o 
  -8   2  27       92.93        0.00     49.10 o 
  -7   2  27        6.77       59.77     35.86 o 
  -6   2  27        7.15       31.20     39.95 o 
  -5   2  27      251.17      230.91     50.81 o 
  -4   2  27       19.79       22.36     41.92 o 
  -3   2  27      182.79      223.34     48.18 o 
  -2   2  27       81.54       54.64     38.53 o 
  -1   2  27       11.01       54.76     54.76 o 
   0   2  27       55.84       53.80     53.80 o 
   1   2  27        5.14       29.43     38.25 o 
   2   2  27       35.66       30.40     42.67 o 
   3   2  27        9.84       56.42     35.11 o 
   4   2  27       56.63       10.68     52.28 o 
   5   2  27       13.51       37.01     43.56 o 
   6   2  27       37.55       59.06     43.39 o 
   7   2  27       52.21       16.41     46.74 o 
 -11   3  27        0.02       41.96     41.47 o 
 -10   3  27       70.59       72.40     46.07 o 
  -9   3  27        2.19       10.30     43.80 o 
  -8   3  27      117.04       98.61     45.91 o 
  -7   3  27       83.26       28.98     44.27 o 
  -6   3  27       27.76       28.72     40.43 o 
  -5   3  27        1.43       13.98     39.25 o 
  -4   3  27       49.75       28.31     43.00 o 
  -3   3  27       37.07       42.50     37.54 o 
  -2   3  27        3.41        0.00     40.85 o 
  -1   3  27      252.84      269.99     53.77 o 
   0   3  27       20.98       66.12    128.11 o 
   1   3  27       12.29       47.74     47.74 o 
   2   3  27        1.80       43.27     43.27 o 
   3   3  27        7.18       15.95     44.01 o 
   4   3  27       22.47       16.01     48.01 o 
   5   3  27      377.09      412.99     63.02 o 
   6   3  27        2.26       42.91     48.28 o 
  -9   4  27      169.47      185.68     50.38 o 
  -8   4  27       15.66       45.94     38.60 o 
  -7   4  27       52.26       14.87     41.65 o 
  -6   4  27       86.21       34.64     44.18 o 
  -5   4  27        1.60        9.66     39.66 o 
  -4   4  27      108.72       98.96     50.51 o 
  -3   4  27      173.28      159.98     55.42 o 
  -2   4  27      169.62      192.82     61.45 o 
  -1   4  27       56.37       72.20     49.74 o 
   0   4  27       37.97       33.68     30.23 o 
   1   4  27      125.78      123.14     50.64 o 
   2   4  27      164.58       53.98     58.70 o 
   3   4  27        8.53       16.30     42.79 o 
   4   4  27       34.21      113.10     50.43 o 
  -6   5  27       91.79      105.86     38.00 o 
  -5   5  27        0.04        5.06     42.28 o 
  -4   5  27       35.75       15.41     43.88 o 
  -3   5  27       67.99       45.95     45.95 o 
  -2   5  27        1.17       20.63     46.53 o 
  -1   5  27       45.71       73.47     48.81 o 
   0   5  27       73.58       82.08     32.74 o 
 -12   0  28      577.57      517.67     72.99 o 
 -10   0  28      130.15      149.29     48.86 o 
  -8   0  28      381.29      331.75     58.64 o 
  -6   0  28      161.00      109.29     45.59 o 
  -4   0  28      764.77      761.59     79.75 o 
  -2   0  28       85.03      142.55     46.93 o 
   0   0  28      581.67      632.81     70.77 o 
   2   0  28        0.67       29.90     40.67 o 
   4   0  28      137.92      208.17     61.98 o 
   6   0  28      201.02      134.07     53.18 o 
 -13   1  28       27.08       10.72     49.72 o 
 -12   1  28       27.16       73.27     36.89 o 
 -11   1  28       34.12       51.31     42.49 o 
 -10   1  28      140.82       89.06     50.06 o 
  -9   1  28      177.16      186.55     53.29 o 
  -8   1  28       10.58        0.00     33.86 o 
  -7   1  28        1.62        9.21     36.28 o 
  -6   1  28      293.07      168.22     61.72 o 
  -5   1  28       16.11        8.83     37.54 o 
  -4   1  28      373.62      385.96     55.38 o 
  -3   1  28        3.54       49.40     49.40 o 
  -2   1  28      262.44      436.90     71.48 o 
  -1   1  28       66.04       93.43     93.43 o 
   0   1  28      238.92      226.50     54.15 o 
   1   1  28      453.26      423.28    110.46 o 
   2   1  28       29.76        5.30     54.08 o 
   3   1  28        0.39       20.31     32.50 o 
   4   1  28       88.22       57.99     46.05 o 
   5   1  28      182.76      171.76     53.02 o 
   6   1  28       14.12       32.45     42.03 o 
   7   1  28       68.28       32.99     50.25 o 
 -12   2  28        0.37       48.36     48.36 o 
 -11   2  28       27.69       15.61     39.29 o 
 -10   2  28        1.37        0.00     42.71 o 
  -9   2  28        4.82       14.62     42.31 o 
  -8   2  28        9.71       48.07     38.03 o 
  -7   2  28       33.40       23.47     41.60 o 
  -6   2  28      396.69      404.48     61.40 o 
  -5   2  28       16.18       22.87     40.31 o 
  -4   2  28       21.01       36.43     43.61 o 
  -3   2  28       66.22      119.85     47.04 o 
  -2   2  28       41.07       51.12     51.12 o 
  -1   2  28       90.44      158.01     44.81 o 
   0   2  28      197.51      138.03     47.41 o 
   1   2  28        0.94       40.45     45.66 o 
   2   2  28       25.60       36.08     48.68 o 
   3   2  28       45.41       63.02     42.76 o 
   4   2  28       85.77      159.42     41.08 o 
   5   2  28       27.67       21.68     47.05 o 
   6   2  28      207.23      140.09     55.12 o 
 -11   3  28       70.33       78.27     41.53 o 
 -10   3  28       28.22       92.75     35.82 o 
  -9   3  28        2.42       39.05     39.05 o 
  -8   3  28       81.52      138.80     46.27 o 
  -7   3  28        0.07       19.57     30.89 o 
  -6   3  28       99.14      153.70     43.25 o 
  -5   3  28        0.71        4.75     42.21 o 
  -4   3  28       19.02        4.81     44.40 o 
  -3   3  28        3.88       48.29     43.95 o 
  -2   3  28       60.50       88.52     41.79 o 
  -1   3  28        4.72       29.98     53.31 o 
   0   3  28      227.01      246.88     41.57 o 
   1   3  28        2.95       47.17     41.63 o 
   2   3  28       46.70       37.23     47.06 o 
   3   3  28       76.92       58.79     58.26 o 
   4   3  28       80.72      123.49     55.81 o 
   5   3  28        0.12       32.16     37.10 o 
  -9   4  28       11.97       30.58     46.79 o 
  -8   4  28       17.33       49.20     49.20 o 
  -7   4  28       15.87       65.44     37.05 o 
  -6   4  28       42.42        9.77     44.45 o 
  -5   4  28        3.80        9.91     39.15 o 
  -4   4  28      237.96      239.94     62.38 o 
  -3   4  28      123.02      131.15     48.48 o 
  -2   4  28       41.51       20.67     59.94 o 
  -1   4  28       15.66       15.63     36.98 o 
   0   4  28       22.51       39.25     39.25 o 
   1   4  28      144.85       16.02     60.96 o 
   2   4  28       12.84       16.20     50.65 o 
   3   4  28      151.49       37.80     54.98 o 
  -3   5  28      111.94       96.67     45.37 o 
  -2   5  28      115.73       98.26     50.98 o 
 -13   0  29      108.68      157.21     47.36 o 
 -11   0  29       26.12       30.91     50.50 o 
  -9   0  29      398.59      299.87     71.27 o 
  -7   0  29       12.41        4.82     42.36 o 
  -5   0  29      500.70      482.57     60.79 o 
  -3   0  29       58.72       18.06     47.42 o 
  -1   0  29      768.66      874.69     79.03 o 
   1   0  29      383.31      390.58     62.45 o 
   3   0  29      146.23      185.49     51.75 o 
   5   0  29      340.69      283.14     65.64 o 
   7   0  29       25.22       56.92     32.81 o 
 -12   1  29       88.60       62.62     45.99 o 
 -11   1  29       11.00       10.06     42.26 o 
 -10   1  29       28.52       99.55     46.19 o 
  -9   1  29      565.69      536.74     66.64 o 
  -8   1  29       15.45        9.48     42.13 o 
  -7   1  29      540.93      484.19     60.12 o 
  -6   1  29       16.00       49.50     49.50 o 
  -5   1  29       85.38       67.58     46.32 o 
  -4   1  29       24.51       22.66     42.57 o 
  -3   1  29       51.61        8.98     51.07 o 
  -2   1  29      131.84      111.64     72.90 o 
  -1   1  29      234.18       33.43     84.71 o 
   0   1  29        4.51       92.56     92.56 o 
   1   1  29       24.34       77.79     77.79 o 
   2   1  29       55.52       35.74     57.64 o 
   3   1  29        7.34       26.11     42.56 o 
   4   1  29       17.85       51.54     51.54 o 
   5   1  29       23.67       22.00     47.21 o 
   6   1  29        3.75       27.28     34.99 o 
 -12   2  29        0.22       62.74     36.33 o 
 -11   2  29       43.01       56.58     43.41 o 
 -10   2  29        5.84       14.99     33.99 o 
  -9   2  29        8.99       29.52     48.34 o 
  -8   2  29       93.42       43.36     43.36 o 
  -7   2  29       65.81       38.14     39.18 o 
  -6   2  29       84.71       89.39     49.19 o 
  -5   2  29       54.19        9.11     38.59 o 
  -4   2  29       60.91       98.43     42.42 o 
  -3   2  29      179.74      104.30     43.04 o 
  -2   2  29      122.78      173.39     48.66 o 
  -1   2  29       27.62       72.88     72.88 o 
   0   2  29       62.43       49.56     49.56 o 
   1   2  29      138.20      174.83     44.69 o 
   2   2  29       15.59       56.49     56.49 o 
   3   2  29        2.89       53.70     53.70 o 
   4   2  29        4.31       43.08     46.27 o 
   5   2  29       21.03       10.74     50.12 o 
   6   2  29      126.86      129.09     51.15 o 
 -10   3  29        6.25       30.84     39.87 o 
  -9   3  29       13.37       15.67      4.88 o 
  -8   3  29        0.19       24.72     34.11 o 
  -7   3  29        8.28       19.58     35.65 o 
  -6   3  29        1.09       34.11     38.19 o 
  -5   3  29      171.86      175.12     51.66 o 
  -4   3  29        2.32       14.68     45.62 o 
  -3   3  29      197.56      271.27     51.60 o 
  -2   3  29        0.01       39.86     39.31 o 
  -1   3  29       24.19       71.12     47.23 o 
   0   3  29        7.83      174.57    174.57 o 
   1   3  29      193.72      185.26     57.79 o 
   2   3  29       15.18       21.26     46.75 o 
   3   3  29      125.80       37.76     60.51 o 
   4   3  29        7.03        0.00     34.89 o 
  -8   4  29      105.15      105.56     45.24 o 
  -7   4  29        2.75       45.19     37.75 o 
  -6   4  29       81.55       94.81     49.31 o 
  -5   4  29      137.61      204.80     45.30 o 
  -4   4  29        9.01       45.53     43.57 o 
  -3   4  29        8.44        9.93     48.66 o 
  -2   4  29      184.10      304.40     59.27 o 
  -1   4  29        0.00       51.04     51.04 o 
   0   4  29       30.11        6.55     34.56 o 
   1   4  29        0.74       57.36     57.36 o 
   2   4  29        0.55       40.47     40.47 o 
 -12   0  30       42.20       31.63     40.87 o 
 -10   0  30        1.05        0.00     40.64 o 
  -8   0  30        9.13       28.63     30.71 o 
  -6   0  30      686.23      724.21     71.35 o 
  -4   0  30        0.95        0.00     43.87 o 
  -2   0  30      172.43      214.38     47.52 o 
   0   0  30      486.56      485.96     77.63 o 
   2   0  30      132.10       89.72     48.31 o 
   4   0  30       54.79        5.56     54.44 o 
   6   0  30       68.61        5.70     53.35 o 
 -12   1  30       26.72        0.00     43.93 o 
 -11   1  30       40.54       40.93     36.07 o 
 -10   1  30        0.02       47.88     47.88 o 
  -9   1  30       38.45       39.08     43.65 o 
  -8   1  30       39.63      105.03     38.10 o 
  -7   1  30        0.03       37.57     42.78 o 
  -6   1  30        3.88       46.54     37.01 o 
  -5   1  30      247.39      333.78     61.17 o 
  -4   1  30       82.52       93.19     43.05 o 
  -3   1  30       96.97       42.62     44.28 o 
  -2   1  30      163.59      105.49     58.35 o 
  -1   1  30      214.98       68.60     77.10 o 
   0   1  30      134.13      336.16    336.16 o 
   1   1  30        6.20       20.47     52.31 o 
   2   1  30      119.21       10.69     59.69 o 
   3   1  30       63.99       48.10     44.23 o 
   4   1  30       19.10       21.53     45.19 o 
   5   1  30        2.34       46.70     46.70 o 
   6   1  30       49.02       81.76     45.58 o 
 -11   2  30       64.56       30.63     43.36 o 
 -10   2  30       86.77       55.71     36.81 o 
  -9   2  30       36.93       14.84     37.60 o 
  -8   2  30        0.01       19.62     41.77 o 
  -7   2  30        1.71       34.74     34.74 o 
  -6   2  30        0.64       38.36     38.36 o 
  -5   2  30       18.27       43.68     43.68 o 
  -4   2  30      135.99      162.97     44.88 o 
  -3   2  30        0.05       42.83     42.83 o 
  -2   2  30      115.28      152.66     49.97 o 
  -1   2  30      231.09      191.04     59.25 o 
   0   2  30      118.33       10.73     43.16 o 
   1   2  30       19.20       57.96     57.96 o 
   2   2  30      218.31      329.22     52.24 o 
   3   2  30      168.84      225.35     55.81 o 
   4   2  30      105.41       53.99     58.61 o 
   5   2  30       85.62       91.61     41.38 o 
 -10   3  30       19.01       25.64     32.50 o 
  -9   3  30       88.20       40.40     51.20 o 
  -8   3  30       16.36       10.08     41.25 o 
  -7   3  30        1.18       39.56     41.51 o 
  -6   3  30        0.01        4.96     31.28 o 
  -5   3  30        7.83       29.27     38.34 o 
  -4   3  30      206.53      188.04     58.41 o 
  -3   3  30       16.22        9.88     46.78 o 
  -2   3  30       33.57      106.72     47.32 o 
  -1   3  30       21.06       53.97     53.97 o 
   0   3  30        0.06       15.87     29.27 o 
   1   3  30       33.38       54.99     54.99 o 
   2   3  30       25.98       37.50     40.06 o 
   3   3  30       97.74       64.81     54.34 o 
  -7   4  30      158.86      179.54     47.24 o 
  -6   4  30        0.00       29.83     40.37 o 
  -5   4  30        4.71       29.89     45.77 o 
  -4   4  30        8.59       60.78     32.76 o 
  -3   4  30      118.91      143.03     47.68 o 
  -2   4  30       45.35       31.13     57.90 o 
  -1   4  30      156.08      183.19     50.80 o 
   0   4  30       17.60       16.59     33.58 o 
   1   4  30       36.15       47.95     35.96 o 
 -11   0  31      185.69      271.85     51.58 o 
  -9   0  31      293.21      275.44     54.09 o 
  -7   0  31       42.95       19.06     38.12 o 
  -5   0  31      103.13      136.42     41.41 o 
  -3   0  31      257.94      279.12     54.83 o 
  -1   0  31       86.98       10.13     56.80 o 
   1   0  31       76.12       68.42     50.32 o 
   3   0  31      640.22      690.87     83.88 o 
   5   0  31      159.50      100.88     59.81 o 
 -11   1  31       15.42       56.04     37.19 o 
 -10   1  31       33.77       10.16     38.19 o 
  -9   1  31        0.09        4.93     41.96 o 
  -8   1  31       40.67       91.94     37.68 o 
  -7   1  31      111.11      143.45     46.96 o 
  -6   1  31      534.56      531.63     72.09 o 
  -5   1  31        0.43       14.23     42.69 o 
  -4   1  31       11.37       28.92     39.10 o 
  -3   1  31        0.82       53.31     51.68 o 
  -2   1  31       19.53        0.00     52.90 o 
  -1   1  31        0.04       78.38     78.38 o 
   0   1  31      623.84      459.70     69.77 o 
   1   1  31        0.45       15.54     43.84 o 
   2   1  31       42.34       56.98     56.98 o 
   3   1  31        0.09       32.71     43.98 o 
   4   1  31       62.10       92.58     49.94 o 
   5   1  31       12.55        5.50     44.95 o 
 -10   2  31       33.03       35.12     45.89 o 
  -9   2  31       32.63        4.79     36.94 o 
  -8   2  31       51.86       93.49     38.18 o 
  -7   2  31       22.64        9.96     32.88 o 
  -6   2  31       13.10       28.88     37.50 o 
  -5   2  31       64.27       77.79     45.34 o 
  -4   2  31       21.53       34.03     42.92 o 
  -3   2  31       40.78       74.36     37.17 o 
  -2   2  31        8.84       40.29     48.35 o 
  -1   2  31       37.00       82.75     82.75 o 
   0   2  31        0.08       39.31     39.31 o 
   1   2  31        2.56       26.29     52.04 o 
   2   2  31       11.63      101.78     41.66 o 
   3   2  31        0.15       10.78     44.66 o 
   4   2  31       44.31      113.31     36.12 o 
  -9   3  31      104.84      135.06     43.52 o 
  -8   3  31       15.82       39.91     37.13 o 
  -7   3  31       97.85       89.06     43.58 o 
  -6   3  31        8.97       29.93     36.20 o 
  -5   3  31       44.97       69.74     37.33 o 
  -4   3  31       34.26       64.89     38.93 o 
  -3   3  31       85.15      116.42     49.61 o 
  -2   3  31        1.22       30.68     45.51 o 
  -1   3  31      108.57       99.13     49.83 o 
   0   3  31        1.20       52.74     52.74 o 
   1   3  31        7.51       16.18     51.59 o 
   2   3  31       10.06       49.94     49.94 o 
  -5   4  31        4.77       45.11     41.51 o 
  -4   4  31      154.64      176.67     50.93 o 
  -3   4  31       42.49        5.13     46.98 o 
  -2   4  31       60.26       46.47     49.75 o 
  -1   4  31        1.63       36.68     34.32 o 
 -10   0  32       14.34       15.24     48.58 o 
  -8   0  32        1.12       29.20     47.50 o 
  -6   0  32        4.76       33.77     40.93 o 
  -4   0  32       38.69        9.53     43.95 o 
  -2   0  32       13.38       30.00     44.17 o 
   0   0  32      253.18      337.89     94.20 o 
   2   0  32        0.53        5.45     45.76 o 
   4   0  32       21.84        0.00     45.15 o 
 -11   1  32       29.34       25.42     40.84 o 
 -10   1  32       12.20       44.89     43.01 o 
  -9   1  32       88.61      103.46     39.28 o 
  -8   1  32       97.22        0.00     49.39 o 
  -7   1  32      104.73        9.47     48.33 o 
  -6   1  32       80.24       14.70     50.72 o 
  -5   1  32        9.62        4.64     39.75 o 
  -4   1  32       23.08       97.64     48.29 o 
  -3   1  32      155.70      213.16     42.10 o 
  -2   1  32       48.46      100.84     48.53 o 
  -1   1  32       26.65       60.82     60.82 o 
   0   1  32       26.50       79.87     79.87 o 
   1   1  32       33.40       37.23     52.33 o 
   2   1  32        4.99       55.23     55.23 o 
   3   1  32       47.53      113.97     45.07 o 
   4   1  32      134.25       82.07     56.05 o 
 -10   2  32       11.73       19.87     40.18 o 
  -9   2  32       10.74       14.84     41.30 o 
  -8   2  32       32.55       49.39     37.52 o 
  -7   2  32        6.83        9.69     35.38 o 
  -6   2  32      480.76      484.13     59.26 o 
  -5   2  32      202.97       44.24     58.32 o 
  -4   2  32        6.97       64.39     32.70 o 
  -3   2  32        6.02       85.53     42.50 o 
  -2   2  32       15.65       40.85     38.23 o 
  -1   2  32      204.81      223.12     61.04 o 
   0   2  32       14.67       17.09     34.12 o 
   1   2  32       92.27       48.29     49.85 o 
   2   2  32        1.45       85.99     44.77 o 
   3   2  32        0.09       16.29     42.94 o 
  -8   3  32       12.74       39.85     41.65 o 
  -7   3  32        0.27       10.08     35.74 o 
  -6   3  32        0.48       29.93     38.35 o 
  -5   3  32       28.48       20.01     38.13 o 
  -4   3  32       60.41       80.91     40.22 o 
  -3   3  32       42.78      127.67     53.53 o 
  -2   3  32       23.11        4.95     52.02 o 
  -1   3  32       17.15       41.72     29.80 o 
   0   3  32       83.95      127.47     31.48 o 
   1   3  32       30.97       53.48     48.14 o 
  -9   0  33       59.88       84.23     43.29 o 
  -7   0  33       37.14       63.20     41.65 o 
  -5   0  33      500.90      534.57     76.30 o 
  -3   0  33        1.92        0.00     44.17 o 
  -1   0  33      479.54      610.62     77.26 o 
   1   0  33      120.36       86.54     49.14 o 
   3   0  33        0.39       61.23     40.65 o 
 -10   1  33       38.67       34.72     45.99 o 
  -9   1  33       28.41        0.00     40.32 o 
  -8   1  33       48.45       54.10     47.93 o 
  -7   1  33       11.61       19.40     43.64 o 
  -6   1  33        0.41       46.48     46.48 o 
  -5   1  33       35.55       78.61     42.83 o 
  -4   1  33      326.80      512.61     63.57 o 
  -3   1  33        4.90       20.28     48.37 o 
  -2   1  33       17.37      102.50     47.32 o 
  -1   1  33      112.75       15.86     72.91 o 
   0   1  33        4.05       57.84     66.19 o 
   1   1  33       37.41        5.22     52.22 o 
   2   1  33      166.81      189.57     55.85 o 
   3   1  33        1.97       53.27     53.27 o 
  -9   2  33       11.97        4.92     34.46 o 
  -8   2  33       14.30       64.30     38.58 o 
  -7   2  33        8.80       39.48     32.89 o 
  -6   2  33       60.70       34.54     40.30 o 
  -5   2  33        0.02        4.88     40.09 o 
  -4   2  33        3.38        0.00     34.80 o 
  -3   2  33       73.14      106.84     38.30 o 
  -2   2  33       31.21      108.30     44.74 o 
  -1   2  33        0.34       62.70     62.70 o 
   0   2  33       27.67       60.87     60.87 o 
   1   2  33       90.37       59.03     54.04 o 
   2   2  33        0.02       50.32     50.32 o 
  -6   3  33        1.67       14.90     39.30 o 
  -5   3  33      176.51      150.17     48.83 o 
  -4   3  33        4.26        5.16     40.75 o 
  -3   3  33      203.21      204.47     55.51 o 
  -2   3  33       38.48       51.62     46.82 o 
  -1   3  33        0.36       39.18     39.18 o 
   0   3  33        3.00       53.07     53.07 o 
  -8   0  34        4.52        0.00     43.74 o 
  -6   0  34        6.08       39.35     43.22 o 
  -4   0  34      352.51      307.12     70.09 o 
  -2   0  34        0.47       62.14     28.48 o 
   0   0  34       66.67       22.16     51.24 o 
   2   0  34      140.14      181.42     51.18 o 
  -9   1  34        2.57        4.92     36.65 o 
  -8   1  34       15.99       39.48     47.29 o 
  -7   1  34        1.79        9.88     40.43 o 
  -6   1  34        0.01        4.80     34.59 o 
  -5   1  34       48.63       24.99     45.58 o 
  -4   1  34      136.04       50.36     50.36 o 
  -3   1  34       38.49       25.78     54.61 o 
  -2   1  34       15.92       49.50     49.50 o 
  -1   1  34       96.84       15.87     62.44 o 
   0   1  34      138.81       12.78     47.93 o 
   1   1  34        3.78       32.19     41.75 o 
   2   1  34        0.51       32.46     45.75 o 
  -8   2  34       32.52       44.27     44.27 o 
  -7   2  34        0.55       88.99     32.24 o 
  -6   2  34       14.94       19.97     44.58 o 
  -5   2  34        3.67       29.84     36.94 o 
  -4   2  34       27.28       55.87     37.09 o 
  -3   2  34       35.88       71.72     44.39 o 
  -2   2  34       12.07       30.96     44.23 o 
  -1   2  34       13.81        5.42     42.28 o 
   0   2  34       94.46       60.54     41.62 o 
   1   2  34        1.11       49.88     49.88 o 
  -7   0  35        2.70       29.45     36.35 o 
  -5   0  35       95.47       49.97     53.33 o 
  -3   0  35       83.87       82.40     51.63 o 
  -1   0  35      167.66      133.34     59.88 o 
   1   0  35       66.39       38.15     48.55 o 
  -8   1  35       58.77       69.04     40.71 o 
  -7   1  35       25.32       34.52     42.25 o 
  -6   1  35       85.72       74.40     47.90 o 
  -5   1  35        0.94       46.51     46.51 o 
  -4   1  35       31.00       56.02     46.36 o 
  -3   1  35      107.28       30.82     53.34 o 
  -2   1  35       32.24       20.70     47.34 o 
  -1   1  35       44.11       63.66     63.66 o 
   0   1  35       90.47       10.95     50.70 o 
   1   1  35        0.01       54.47     54.47 o 
  -6   2  35      111.07       84.59     48.34 o 
  -5   2  35       31.13       15.09     51.63 o 
  -4   2  35       23.60       20.44     40.42 o 
  -3   2  35        6.84       87.42     37.61 o 
  -2   2  35       23.45       62.40     38.29 o 
  -1   2  35        0.30       67.95     67.95 o 
  -6   0  36       81.73       79.93     46.78 o 
  -4   0  36      188.31      148.35     57.16 o 
  -2   0  36      360.51      368.47     69.06 o 
  -6   1  36        2.93       30.02     43.91 o 
  -5   1  36        0.43       35.25     47.60 o 
  -4   1  36       25.29       15.37     49.35 o 
  -3   1  36      104.03      149.85     51.83 o 
  -2   1  36       13.35       14.43      3.69 o 
  -1   1  36       33.20       89.92     57.74 o 
                                                 
